# Supplementary material for: MEK1/2 inhibitor ATR-002 reshapes host transcriptome and modulates immune regulatory genes in SARS-CoV-2 infection
Source: Front Immunol. 2026 May 29;17:1724353. doi: 10.3389/fimmu.2026.1724353 (PMC13260356; doi:10.3389/fimmu.2026.1724353)
Supplement: Supplementary file 2 [file Table1.xlsx]

## Sheet: Table S1 Antibodies 
	Tab.S1 Antibodies
	Antibody	Company	Catalog number
primary	NALP1 (NLRP1) (E3F2U) Rabbit Monoclonal Antibody	Cell Signaling (Frannkfurt a.M., Germany)	Cat# 56719
	Caspase-1 (D7F10) Rabbit Monoclonal Antibody	Cell Signaling (Frannkfurt a.M., Germany)	Cat# 3866
	Caspase 1 p20 (Cleaved Asp296)	Thermo Fisher Scientific (Waltham, USA)	Cat# PA5-99390
	IL-1 beta (3A6) Mouse Monoclonal Antibody	Cell Signaling (Frannkfurt a.M., Germany)	Cat# 12242
	Anti-TUBA4A (TUBA1) Antibody	Sigma-Aldrich (Munich, Germany)	Cat# T6199
secondary	Anti-mouse IgG, HRP-linked Antibody	Cell Signaling (Frannkfurt a.M., Germany)	Cat# 7076
	Anti-rabbit IgG, HRP-linked Antibody	Cell Signaling (Frannkfurt a.M., Germany)	Cat# 7074

## Sheet: Table S2 Number of DEGs
Tab.S2 Number of DEGs in the different contrasts		number of up- and downregulated DEGS
contrasts	experimental groups	DEGs (UP)	DEGs (DOWN)	total DEGs
	SARS-CoV-2/DMSO vs SARS-CoV-2/untreated	0	0	0
contrast A	SARS-CoV-2/DMSO vs mock/DMSO	188	91	279
contrast B	SARS-CoV-2/ZMN50 vs SARS-CoV-2/DMSO	154	748	902
contrast C	Smock/ZMN50 vs mock/DMSO	180	665	845

## Sheet: Table S3 DEGs contrast A (UP)
		Tab.S3 Upregulated DEGs in contrast A
		ENSEMBL_gene_ID	gene_symbol	entrezgene_id	uniprotswissprot	description	refseq_mrna	transcript_length	baseMean	log2FoldChange	lfcSE	stat	pvalue	padj
TOP 20	1	ENSG00000183709	IFNL2	282616	Q8IZJ0	interferon lambda 2 [Source:HGNC Symbol;Acc:HGNC:18364]	NM_172138	951	48.2864	9.35913	1.38372	6.76376	1.34459e-11	7.18246e-10
	2	ENSG00000171855	IFNB1	3456	P01574	interferon beta 1 [Source:HGNC Symbol;Acc:HGNC:5434]	NM_002176	839	42.1951	9.19627	1.38262	6.65135	2.9042e-11	1.45649e-09
	3	ENSG00000197110	IFNL3	282617	NA	interferon lambda 3 [Source:HGNC Symbol;Acc:HGNC:18365]	NM_001346937	953	32.6783	8.89462	1.27334	6.98524	2.84365e-12	1.70155e-10
	4	ENSG00000181074	OR52N4	390072	Q8NGI2	olfactory receptor family 52 subfamily N member 4 [Source:HGNC Symbol;Acc:HGNC:15230]	NM_001005175	1329	5.76287	6.06387	1.39168	4.35724	1.31715e-05	0.000130146
	5	ENSG00000154451	GBP5	115362	Q96PP8	guanylate binding protein 5 [Source:HGNC Symbol;Acc:HGNC:19895]	NM_001134486	6812	8.0969	5.84695	1.31148	4.45828	8.26212e-06	8.78646e-05
	6	ENSG00000134326	CMPK2	129607	Q5EBM0	cytidine/uridine monophosphate kinase 2 [Source:HGNC Symbol;Acc:HGNC:27015]	NM_001256478	1224	1439.21	5.73924	0.348371	16.4745	5.59314e-61	1.55959e-57
	7	ENSG00000182393	IFNL1	282618	Q8IU54	interferon lambda 1 [Source:HGNC Symbol;Acc:HGNC:18363]	NM_172140	775	37.4767	5.71202	0.76149	7.50111	6.32792e-14	4.9844e-12
	8	ENSG00000137745	MMP13	4322	P45452	matrix metallopeptidase 13 [Source:HGNC Symbol;Acc:HGNC:7159]	NM_002427	2714	14.2228	5.55968	1.41025	3.94235	8.06885e-05	0.000582578
	9	ENSG00000169245	CXCL10	3627	P02778	C-X-C motif chemokine ligand 10 [Source:HGNC Symbol;Acc:HGNC:10637]	NM_001565	1175	71.9215	5.52398	0.694402	7.95502	1.79105e-15	1.78363e-13
	10	ENSG00000111335	OAS2	4939	P29728	2'-5'-oligoadenylate synthetase 2 [Source:HGNC Symbol;Acc:HGNC:8087]	NM_016817	3613	7049.04	5.44663	0.33582	16.2189	3.70852e-59	8.61737e-56
	11	ENSG00000134321	RSAD2	91543	Q8WXG1	radical S-adenosyl methionine domain containing 2 [Source:HGNC Symbol;Acc:HGNC:30908]	NM_080657	3407	1879.88	5.19524	0.357547	14.5302	7.79455e-48	7.76225e-45
	12	ENSG00000132274	TRIM22	10346	Q8IYM9	tripartite motif containing 22 [Source:HGNC Symbol;Acc:HGNC:16379]	NM_006074	2888	1724.81	4.69951	0.315337	14.9031	3.14424e-50	3.65309e-47
	13	ENSG00000169248	CXCL11	6373	O14625	C-X-C motif chemokine ligand 11 [Source:HGNC Symbol;Acc:HGNC:10638]	NM_001302123	1479	66.8332	4.51557	0.641949	7.03416	2.00461e-12	1.24214e-10
	14	ENSG00000135114	OASL	8638	NA	2'-5'-oligoadenylate synthetase like [Source:HGNC Symbol;Acc:HGNC:8090]	NM_001395419	2324	3601.57	4.43509	0.285405	15.5396	1.87037e-54	2.89741e-51
	15	ENSG00000138646	HERC5	51191	Q9UII4	HECT and RLD domain containing E3 ubiquitin protein ligase 5 [Source:HGNC Symbol;Acc:HGNC:24368]	NM_016323	3511	3340.96	4.28388	0.269811	15.8773	9.097e-57	1.58538e-53
	16	ENSG00000138135	CH25H	9023	O95992	cholesterol 25-hydroxylase [Source:HGNC Symbol;Acc:HGNC:1907]	NM_003956	1689	13.1973	4.25229	0.8238	5.1618	2.44581e-07	4.33431e-06
	17	ENSG00000124256	ZBP1	81030	Q9H171	Z-DNA binding protein 1 [Source:HGNC Symbol;Acc:HGNC:16176]	NM_001160418	2073	83.9882	4.17673	0.565278	7.3888	1.48155e-13	1.10459e-11
	18	ENSG00000157601	MX1	4599	P20591	MX dynamin like GTPase 1 [Source:HGNC Symbol;Acc:HGNC:7532]	NM_001144925	3470	8789.61	4.113	0.241626	17.0222	5.62433e-65	3.92072e-61
	19	ENSG00000183486	MX2	4600	P20592	MX dynamin like GTPase 2 [Source:HGNC Symbol;Acc:HGNC:7533]	NM_002463	3408	2112.11	4.10065	0.304742	13.4561	2.83366e-41	1.79577e-38
	20	ENSG00000185745	IFIT1	3434	P09914	interferon induced protein with tetratricopeptide repeats 1 [Source:HGNC Symbol;Acc:HGNC:5407]	NM_001270930	4613	7007.23	3.96711	0.29145	13.6116	3.41473e-42	2.50569e-39
	21	ENSG00000110446	SLC15A3	51296	Q8IY34	solute carrier family 15 member 3 [Source:HGNC Symbol;Acc:HGNC:18068]	NM_016582	2506	140.047	3.91167	0.440579	8.87848	6.77824e-19	1.07389e-16
	22	ENSG00000077522	ACTN2	88	P35609	actinin alpha 2 [Source:HGNC Symbol;Acc:HGNC:164]	NM_001278343	3229	7.39094	3.88041	1.08104	3.58952	0.000331287	0.00189801
	23	ENSG00000119922	IFIT2	3433	P09913	interferon induced protein with tetratricopeptide repeats 2 [Source:HGNC Symbol;Acc:HGNC:5409]	NM_001547	3393	8940.57	3.76108	0.324218	11.6005	4.09824e-31	1.6325e-28
	24	ENSG00000078081	LAMP3	27074	Q9UQV4	lysosomal associated membrane protein 3 [Source:HGNC Symbol;Acc:HGNC:14582]	NM_014398	3196	2492.09	3.725	0.318003	11.7137	1.08412e-31	4.58023e-29
	25	ENSG00000119917	IFIT3	3437	NA	interferon induced protein with tetratricopeptide repeats 3 [Source:HGNC Symbol;Acc:HGNC:5411]	NM_001289758	2523	4851.07	3.70307	0.314158	11.7873	4.54024e-32	2.04194e-29
	26	ENSG00000135094	SDS	10993	P20132	serine dehydratase [Source:HGNC Symbol;Acc:HGNC:10691]	NM_006843	1605	6.37421	3.63476	0.956839	3.79872	0.000145445	0.000956503
	27	ENSG00000111331	OAS3	4940	Q9Y6K5	2'-5'-oligoadenylate synthetase 3 [Source:HGNC Symbol;Acc:HGNC:8088]	NM_006187	6599	16067.8	3.62213	0.235165	15.4025	1.57424e-53	2.19481e-50
	28	ENSG00000137959	IFI44L	10964	NA	interferon induced protein 44 like [Source:HGNC Symbol;Acc:HGNC:17817]	NM_001375649	1447	5533.11	3.56613	0.244876	14.563	4.83029e-48	5.18031e-45
	29	ENSG00000187608	ISG15	9636	P05161	ISG15 ubiquitin like modifier [Source:HGNC Symbol;Acc:HGNC:4053]	NM_005101	637	5075.3	3.55146	0.213131	16.6633	2.42459e-62	8.45092e-59
	30	ENSG00000130303	BST2	684	Q10589	bone marrow stromal cell antigen 2 [Source:HGNC Symbol;Acc:HGNC:1119]	NM_004335	1001	193.627	3.4279	0.352736	9.71803	2.52617e-22	5.10432e-20
	31	ENSG00000132530	XAF1	54739	Q6GPH4	XIAP associated factor 1 [Source:HGNC Symbol;Acc:HGNC:30932]	NM_001353137	1584	456.672	3.41761	0.286278	11.9381	7.49513e-33	3.48324e-30
	32	ENSG00000137628	DDX60	55601	Q8IY21	DExD/H-box helicase 60 [Source:HGNC Symbol;Acc:HGNC:25942]	NM_017631	6015	4020.41	3.39282	0.249384	13.6048	3.74889e-42	2.61335e-39
	33	ENSG00000221996	OR52B4	143496	Q8NGK2	olfactory receptor family 52 subfamily B member 4 [Source:HGNC Symbol;Acc:HGNC:15209]	NM_001005161	1124	5.25524	3.36794	0.958756	3.51282	0.000443375	0.00241939
	34	ENSG00000089127	OAS1	4938	P00973	2'-5'-oligoadenylate synthetase 1 [Source:HGNC Symbol;Acc:HGNC:8086]	NM_002534	3504	15374.6	3.34558	0.1998	16.7446	6.19621e-63	2.87959e-59
	35	ENSG00000137965	IFI44	10561	Q8TCB0	interferon induced protein 44 [Source:HGNC Symbol;Acc:HGNC:16938]	NM_006417	1682	6351.86	3.31341	0.188318	17.5948	2.70103e-69	3.76577e-65
	36	ENSG00000131203	IDO1	3620	P14902	indoleamine 2,3-dioxygenase 1 [Source:HGNC Symbol;Acc:HGNC:6059]	NM_002164	1849	983.491	3.26042	0.395235	8.24931	1.59315e-16	1.79126e-14
	37	ENSG00000133106	EPSTI1	94240	Q96J88	epithelial stromal interaction 1 [Source:HGNC Symbol;Acc:HGNC:16465]	NM_001002264	3160	942.463	3.21502	0.238721	13.4677	2.42323e-41	1.6088e-38
	38	ENSG00000184979	USP18	11274	Q9UMW8	ubiquitin specific peptidase 18 [Source:HGNC Symbol;Acc:HGNC:12616]	NM_017414	1858	618.691	3.18124	0.322701	9.85817	6.3191e-23	1.44428e-20
	39	ENSG00000099985	OSM	5008	P13725	oncostatin M [Source:HGNC Symbol;Acc:HGNC:8506]	NM_020530	1865	7.00989	3.0289	0.773555	3.91556	9.01955e-05	0.000641257
	40	ENSG00000271503	CCL5	6352	P13501	C-C motif chemokine ligand 5 [Source:HGNC Symbol;Acc:HGNC:10632]	NM_002985	1217	66.998	3.02263	0.416097	7.26423	3.75162e-13	2.61525e-11
	41	ENSG00000102524	TNFSF13B	10673	Q9Y275	TNF superfamily member 13b [Source:HGNC Symbol;Acc:HGNC:11929]	NM_001145645	2614	63.9793	2.9431	0.391343	7.5205	5.45661e-14	4.3225e-12
	42	ENSG00000111913	RIPOR2	9750	Q9Y4F9	RHO family interacting cell polarization regulator 2 [Source:HGNC Symbol;Acc:HGNC:13872]	NM_014722	5553	31.2458	2.84665	0.560118	5.08223	3.73029e-07	6.27354e-06
	43	ENSG00000081479	LRP2	4036	P98164	LDL receptor related protein 2 [Source:HGNC Symbol;Acc:HGNC:6694]	NM_004525	15657	5.62429	2.79292	0.924076	3.02239	0.00250787	0.00997568
	44	ENSG00000177294	FBXO39	162517	Q8N4B4	F-box protein 39 [Source:HGNC Symbol;Acc:HGNC:28565]	NM_153230	1685	4.91974	2.75341	0.953151	2.88875	0.0038678	0.014232
	45	ENSG00000185885	IFITM1	8519	P13164	interferon induced transmembrane protein 1 [Source:HGNC Symbol;Acc:HGNC:5412]	NM_003641	668	2325.14	2.73997	0.204872	13.3741	8.57375e-41	4.98064e-38
	46	ENSG00000179044	EXOC3L1	283849	Q86VI1	exocyst complex component 3 like 1 [Source:HGNC Symbol;Acc:HGNC:27540]	NM_178516	2429	54.6329	2.69432	0.361907	7.44478	9.71047e-14	7.34279e-12
	47	ENSG00000115267	IFIH1	64135	Q9BYX4	interferon induced with helicase C domain 1 [Source:HGNC Symbol;Acc:HGNC:18873]	NM_022168	3581	7584.6	2.67284	0.194116	13.7693	3.89808e-43	3.01928e-40
	48	ENSG00000184486	POU3F2	5454	P20265	POU class 3 homeobox 2 [Source:HGNC Symbol;Acc:HGNC:9215]	NM_005604	4885	5.30058	2.63869	0.87464	3.01688	0.0025539	0.0101155
	49	ENSG00000163661	PTX3	5806	P26022	pentraxin 3 [Source:HGNC Symbol;Acc:HGNC:9692]	NM_002852	1884	22.3305	2.60864	0.529803	4.92379	8.48857e-07	1.27943e-05
	50	ENSG00000100227	POLDIP3	84271	Q9BY77	DNA polymerase delta interacting protein 3 [Source:HGNC Symbol;Acc:HGNC:23782]	NM_001363052	3362	5.19111	2.52373	1.06872	2.36145	0.0182038	0.0494732
	51	ENSG00000185507	IRF7	3665	Q92985	interferon regulatory factor 7 [Source:HGNC Symbol;Acc:HGNC:6122]	NM_004029	1807	3298.08	2.50474	0.178033	14.069	5.89121e-45	4.83148e-42
	52	ENSG00000141434	MEP1B	4225	NA	meprin A subunit beta [Source:HGNC Symbol;Acc:HGNC:7020]	NM_001308171	2308	7.43448	2.41908	0.869372	2.78256	0.00539318	0.0185796
	53	ENSG00000120217	CD274	29126	Q9NZQ7	CD274 molecule [Source:HGNC Symbol;Acc:HGNC:17635]	NM_001267706	3343	210.922	2.40984	0.313717	7.68159	1.57132e-14	1.3523e-12
	54	ENSG00000002549	LAP3	51056	P28838	leucine aminopeptidase 3 [Source:HGNC Symbol;Acc:HGNC:18449]	NM_015907	2209	2517.51	2.38741	0.202758	11.7747	5.27284e-32	2.29731e-29
	55	ENSG00000107201	DDX58	23586	O95786	DExD/H-box helicase 58 [Source:HGNC Symbol;Acc:HGNC:19102]	NM_001385913	4628	87.535	2.37943	0.276366	8.60972	7.32408e-18	9.72498e-16
	56	ENSG00000138035	PNPT1	87178	Q8TCS8	polyribonucleotide nucleotidyltransferase 1 [Source:HGNC Symbol;Acc:HGNC:23166]	NM_033109	4549	2087.74	2.36898	0.218827	10.8258	2.59759e-27	8.42222e-25
	57	ENSG00000115415	STAT1	6772	NA	signal transducer and activator of transcription 1 [Source:HGNC Symbol;Acc:HGNC:11362]	NM_001384884	5495	11835.2	2.34028	0.20482	11.426	3.09946e-30	1.20035e-27
	58	ENSG00000177409	SAMD9L	219285	Q8IVG5	sterile alpha motif domain containing 9 like [Source:HGNC Symbol;Acc:HGNC:1349]	NM_001350085	7150	2322.89	2.33772	0.261543	8.9382	3.95561e-19	6.48813e-17
	59	ENSG00000126709	IFI6	2537	P09912	interferon alpha inducible protein 6 [Source:HGNC Symbol;Acc:HGNC:4054]	NM_022873	822	9032.03	2.31773	0.273911	8.4616	2.6374e-17	3.34279e-15
	60	ENSG00000168062	BATF2	116071	Q8N1L9	basic leucine zipper ATF-like transcription factor 2 [Source:HGNC Symbol;Acc:HGNC:25163]	NM_001300808	1949	311.8	2.29036	0.323444	7.08117	1.42938e-12	9.18358e-11
	61	ENSG00000140853	NLRC5	84166	Q86WI3	NLR family CARD domain containing 5 [Source:HGNC Symbol;Acc:HGNC:29933]	NM_001384973	4777	883.7	2.28452	0.226897	10.0685	7.61241e-24	1.96541e-21
	62	ENSG00000102313	ITIH6	347365	Q6UXX5	inter-alpha-trypsin inhibitor heavy chain family member 6 [Source:HGNC Symbol;Acc:HGNC:28907]	NM_198510	4964	6.5862	2.26585	0.896615	2.52712	0.0115003	0.0341869
	63	ENSG00000162654	GBP4	115361	Q96PP9	guanylate binding protein 4 [Source:HGNC Symbol;Acc:HGNC:20480]	NM_052941	6141	4202.93	2.23151	0.206653	10.7983	3.50486e-27	1.11056e-24
	64	ENSG00000130589	HELZ2	85441	Q9BYK8	helicase with zinc finger 2 [Source:HGNC Symbol;Acc:HGNC:30021]	NM_033405	7827	12836.6	2.20252	0.197293	11.1637	6.13743e-29	2.31265e-26
	65	ENSG00000178685	PARP10	84875	Q53GL7	poly(ADP-ribose) polymerase family member 10 [Source:HGNC Symbol;Acc:HGNC:25895]	NM_032789	3505	5071.06	2.19162	0.183465	11.9457	6.83333e-33	3.28518e-30
	66	ENSG00000181381	DDX60L	91351	NA	DExD/H-box 60 like [Source:HGNC Symbol;Acc:HGNC:26429]	NM_001012967	6759	2857.25	2.18587	0.257634	8.48438	2.16873e-17	2.77399e-15
	67	ENSG00000172243	CLEC7A	64581	Q9BXN2	C-type lectin domain containing 7A [Source:HGNC Symbol;Acc:HGNC:14558]	NM_022570	2446	53.6068	2.15495	0.433534	4.97065	6.67284e-07	1.04767e-05
	68	ENSG00000150048	CLEC1A	51267	Q8NC01	C-type lectin domain family 1 member A [Source:HGNC Symbol;Acc:HGNC:24355]	NM_016511	2685	12.9435	2.15454	0.600881	3.58564	0.000336258	0.00192136
	69	ENSG00000152689	RASGRP3	25780	Q8IV61	RAS guanyl releasing protein 3 [Source:HGNC Symbol;Acc:HGNC:14545]	NM_001349975	4738	154.898	2.15052	0.346898	6.19929	5.67173e-10	2.17452e-08
	70	ENSG00000135363	LMO2	4005	P25791	LIM domain only 2 [Source:HGNC Symbol;Acc:HGNC:6642]	NM_001142315	1687	37.6037	2.14561	0.394309	5.44144	5.28529e-08	1.16226e-06
	71	ENSG00000164400	CSF2	1437	P04141	colony stimulating factor 2 [Source:HGNC Symbol;Acc:HGNC:2434]	NM_000758	788	8.12909	2.13385	0.63947	3.3369	0.000847197	0.00412273
	72	ENSG00000165949	IFI27	3429	P40305	interferon alpha inducible protein 27 [Source:HGNC Symbol;Acc:HGNC:5397]	NM_001366994	652	3296.03	2.12539	0.171892	12.3647	4.05902e-35	2.09596e-32
	73	ENSG00000276903	H2AC16	8332	P0C0S8	H2A clustered histone 16 [Source:HGNC Symbol;Acc:HGNC:4730]	NM_003511	482	5.88435	2.10982	0.81785	2.57971	0.00988829	0.0302862
	74	ENSG00000079215	SLC1A3	6507	P43003	solute carrier family 1 member 3 [Source:HGNC Symbol;Acc:HGNC:10941]	NM_001166695	3918	119.043	2.09862	0.36719	5.71533	1.09488e-08	3.00489e-07
	75	ENSG00000232810	TNF	7124	P01375	tumor necrosis factor [Source:HGNC Symbol;Acc:HGNC:11892]	NM_000594	1678	67.938	2.07767	0.278603	7.45748	8.81933e-14	6.79332e-12
	76	ENSG00000106571	GLI3	2737	P10071	GLI family zinc finger 3 [Source:HGNC Symbol;Acc:HGNC:4319]	NM_000168	8405	7.02539	2.0293	0.708827	2.8629	0.00419782	0.0152174
	77	ENSG00000196684	HSH2D	84941	Q96JZ2	hematopoietic SH2 domain containing [Source:HGNC Symbol;Acc:HGNC:24920]	NM_032855	2366	1272.71	2.00107	0.197775	10.1179	4.60205e-24	1.2106e-21
	78	ENSG00000117228	GBP1	2633	P32455	guanylate binding protein 1 [Source:HGNC Symbol;Acc:HGNC:4182]	NM_002053	2883	3333.56	2.0006	0.216318	9.24841	2.2785e-20	3.874e-18
	79	ENSG00000138496	PARP9	83666	Q8IXQ6	poly(ADP-ribose) polymerase family member 9 [Source:HGNC Symbol;Acc:HGNC:24118]	NM_001387876	3045	3918.26	1.99071	0.196436	10.1342	3.89743e-24	1.04496e-21
	80	ENSG00000101347	SAMHD1	25939	Q9Y3Z3	SAM and HD domain containing deoxynucleoside triphosphate triphosphohydrolase 1 [Source:HGNC Symbol;Acc:HGNC:15925]	NM_015474	4649	2604.17	1.97626	0.251896	7.84554	4.31082e-15	4.2029e-13
	81	ENSG00000149599	DUSP15	128853	Q9H1R2	dual specificity phosphatase 15 [Source:HGNC Symbol;Acc:HGNC:16236]	NM_001320479	1732	44.3698	1.97397	0.365267	5.40418	6.51049e-08	1.3986e-06
	82	ENSG00000055332	EIF2AK2	5610	P19525	eukaryotic translation initiation factor 2 alpha kinase 2 [Source:HGNC Symbol;Acc:HGNC:9437]	NM_001135651	9975	12383.6	1.96448	0.138809	14.1525	1.80362e-45	1.57163e-42
	83	ENSG00000163565	IFI16	3428	Q16666	interferon gamma inducible protein 16 [Source:HGNC Symbol;Acc:HGNC:5395]	NM_001376588	2734	2943.27	1.96134	0.196664	9.97304	2.00015e-23	4.80794e-21
	84	ENSG00000105939	ZC3HAV1	56829	Q7Z2W4	zinc finger CCCH-type containing, antiviral 1 [Source:HGNC Symbol;Acc:HGNC:23721]	NM_020119	7177	7127.55	1.91229	0.127122	15.043	3.83802e-51	4.86452e-48
	85	ENSG00000213512	GBP7	388646	Q8N8V2	guanylate binding protein 7 [Source:HGNC Symbol;Acc:HGNC:29606]	NM_207398	2426	21.2103	1.89791	0.399509	4.75061	2.02809e-06	2.69291e-05
	86	ENSG00000010030	ETV7	51513	Q9Y603	ETS variant transcription factor 7 [Source:HGNC Symbol;Acc:HGNC:18160]	NM_001207035	1530	461.876	1.88662	0.24318	7.75813	8.6193e-15	7.75292e-13
	87	ENSG00000106785	TRIM14	9830	Q14142	tripartite motif containing 14 [Source:HGNC Symbol;Acc:HGNC:16283]	NM_014788	4480	1064.38	1.88653	0.192726	9.78864	1.25976e-22	2.62144e-20
	88	ENSG00000170298	LGALS9B	284194	Q3B8N2	galectin 9B [Source:HGNC Symbol;Acc:HGNC:24842]	NM_001367292	1718	11.8413	1.88016	0.560746	3.35297	0.000799504	0.00393598
	89	ENSG00000125148	MT2A	4502	P02795	metallothionein 2A [Source:HGNC Symbol;Acc:HGNC:7406]	NM_005953	401	1018.76	1.86881	0.169423	11.0305	2.7249e-28	9.74118e-26
	90	ENSG00000205413	SAMD9	54809	Q5K651	sterile alpha motif domain containing 9 [Source:HGNC Symbol;Acc:HGNC:1348]	NM_001193307	6754	4602.96	1.83716	0.399633	4.59713	4.28354e-06	5.03976e-05
	91	ENSG00000171916	LGALS9C	654346	Q6DKI2	galectin 9C [Source:HGNC Symbol;Acc:HGNC:33874]	NM_001040078	1715	26.2371	1.83349	0.397941	4.60744	4.07656e-06	4.82884e-05
	92	ENSG00000165731	RET	5979	P07949	ret proto-oncogene [Source:HGNC Symbol;Acc:HGNC:9967]	NM_020630	4159	20.2768	1.79611	0.48582	3.69707	0.000218106	0.00133311
	93	ENSG00000132109	TRIM21	6737	P19474	tripartite motif containing 21 [Source:HGNC Symbol;Acc:HGNC:11312]	NM_003141	1935	903.656	1.78882	0.202787	8.82121	1.13232e-18	1.75408e-16
	94	ENSG00000168961	LGALS9	3965	O00182	galectin 9 [Source:HGNC Symbol;Acc:HGNC:6570]	NM_002308	3018	3827.35	1.75983	0.146409	12.02	2.79124e-33	1.38984e-30
	95	ENSG00000173193	PARP14	54625	Q460N5	poly(ADP-ribose) polymerase family member 14 [Source:HGNC Symbol;Acc:HGNC:29232]	NM_017554	7694	15800.1	1.74002	0.159836	10.8863	1.33914e-27	4.66757e-25
	96	ENSG00000135899	SP110	3431	Q9HB58	SP110 nuclear body protein [Source:HGNC Symbol;Acc:HGNC:5401]	NM_001378444	6192	2819.9	1.7277	0.155798	11.0894	1.41268e-28	5.18304e-26
	97	ENSG00000241106	HLA-DOB	3112	P13765	major histocompatibility complex, class II, DO beta [Source:HGNC Symbol;Acc:HGNC:4937]	NM_002120	1326	11.4756	1.70775	0.49009	3.48456	0.000492938	0.00264024
	98	ENSG00000136514	RTP4	64108	Q96DX8	receptor transporter protein 4 [Source:HGNC Symbol;Acc:HGNC:23992]	NM_022147	1501	1380.27	1.68332	0.188853	8.91339	4.94964e-19	7.93195e-17
	99	ENSG00000068079	IFI35	3430	P80217	interferon induced protein 35 [Source:HGNC Symbol;Acc:HGNC:5399]	NM_001330230	1182	2179.56	1.66596	0.216073	7.71018	1.2564e-14	1.10866e-12
	100	ENSG00000108771	DHX58	79132	Q96C10	DExH-box helicase 58 [Source:HGNC Symbol;Acc:HGNC:29517]	NM_024119	2591	752.785	1.66218	0.204119	8.1432	3.84975e-16	4.1287e-14
	101	ENSG00000000971	CFH	3075	P08603	complement factor H [Source:HGNC Symbol;Acc:HGNC:4883]	NM_000186	3962	18.1124	1.65916	0.438061	3.78751	0.000152163	0.000988848
	102	ENSG00000156587	UBE2L6	9246	O14933	ubiquitin conjugating enzyme E2 L6 [Source:HGNC Symbol;Acc:HGNC:12490]	NM_198183	1573	6585.96	1.64321	0.122514	13.4124	5.11473e-41	3.10042e-38
	103	ENSG00000102970	CCL17	6361	Q92583	C-C motif chemokine ligand 17 [Source:HGNC Symbol;Acc:HGNC:10615]	NM_002987	616	6.99531	1.63997	0.626442	2.61792	0.00884687	0.0277363
	104	ENSG00000150750	C11orf53	341032	NA	chromosome 11 open reading frame 53 [Source:HGNC Symbol;Acc:HGNC:30527]	NM_198498	1343	10.3835	1.60587	0.613267	2.61855	0.00883045	0.0277097
	105	ENSG00000114757	PEX5L	51555	Q8IYB4	peroxisomal biogenesis factor 5 like [Source:HGNC Symbol;Acc:HGNC:30024]	NM_016559	9089	9.25175	1.60173	0.621652	2.57657	0.00997851	0.0305356
	106	ENSG00000184260	H2AC20	8338	Q16777	H2A clustered histone 20 [Source:HGNC Symbol;Acc:HGNC:4738]	NM_003517	494	16.7533	1.59788	0.611384	2.61354	0.008961	0.0280059
	107	ENSG00000133401	PDZD2	23037	O15018	PDZ domain containing 2 [Source:HGNC Symbol;Acc:HGNC:18486]	NM_178140	11984	24.2237	1.59567	0.475873	3.35315	0.000798979	0.00393478
	108	ENSG00000213928	IRF9	10379	NA	interferon regulatory factor 9 [Source:HGNC Symbol;Acc:HGNC:6131]	NM_001385400	1706	542.681	1.59209	0.154199	10.3249	5.43922e-25	1.57987e-22
	109	ENSG00000178404	CEP295NL	100653515	Q96MC4	CEP295 N-terminal like [Source:HGNC Symbol;Acc:HGNC:44659]	NM_001243540	2091	20.9513	1.5881	0.502083	3.16302	0.00156143	0.00680722
	110	ENSG00000123609	NMI	9111	Q13287	N-myc and STAT interactor [Source:HGNC Symbol;Acc:HGNC:7854]	NM_004688	1229	1669.87	1.58348	0.160946	9.83856	7.67985e-23	1.67301e-20
	111	ENSG00000125508	SRMS	6725	Q9H3Y6	src-related kinase lacking C-terminal regulatory tyrosine and N-terminal myristylation sites [Source:HGNC Symbol;Acc:HGNC:11298]	NM_080823	4082	64.381	1.57881	0.233163	6.7713	1.27632e-11	6.87043e-10
	112	ENSG00000152778	IFIT5	24138	Q13325	interferon induced protein with tetratricopeptide repeats 5 [Source:HGNC Symbol;Acc:HGNC:13328]	NM_012420	4029	988.803	1.56466	0.199975	7.82429	5.10527e-15	4.9088e-13
	113	ENSG00000100336	APOL4	80832	Q9BPW4	apolipoprotein L4 [Source:HGNC Symbol;Acc:HGNC:14867]	NM_001386885	3069	35.084	1.55935	0.47215	3.30266	0.000957728	0.00452326
	114	ENSG00000168298	H1-4	3008	P10412	H1.4 linker histone, cluster member [Source:HGNC Symbol;Acc:HGNC:4718]	NM_005321	787	32.4817	1.53673	0.570911	2.69171	0.0071087	0.0233089
	115	ENSG00000059378	PARP12	64761	Q9H0J9	poly(ADP-ribose) polymerase family member 12 [Source:HGNC Symbol;Acc:HGNC:21919]	NM_022750	3021	3235.41	1.53188	0.152887	10.0197	1.24913e-23	3.1099e-21
	116	ENSG00000168394	TAP1	6890	Q03518	transporter 1, ATP binding cassette subfamily B member [Source:HGNC Symbol;Acc:HGNC:43]	NM_000593	2685	11604.6	1.5233	0.122203	12.4653	1.15383e-35	6.1872e-33
	117	ENSG00000067066	SP100	6672	P23497	SP100 nuclear antigen [Source:HGNC Symbol;Acc:HGNC:11206]	NM_003113	3882	10308.6	1.52327	0.106846	14.2567	4.07448e-46	3.78709e-43
	118	ENSG00000138642	HERC6	55008	Q8IVU3	HECT and RLD domain containing E3 ubiquitin protein ligase family member 6 [Source:HGNC Symbol;Acc:HGNC:26072]	NM_001165136	3781	278.261	1.52206	0.228141	6.67157	2.53079e-11	1.29246e-09
	119	ENSG00000072858	SIDT1	54847	Q9NXL6	SID1 transmembrane family member 1 [Source:HGNC Symbol;Acc:HGNC:25967]	NM_001322299	4818	13.4631	1.50942	0.540221	2.79408	0.00520474	0.0180464
	120	ENSG00000172201	ID4	3400	P47928	inhibitor of DNA binding 4, HLH protein [Source:HGNC Symbol;Acc:HGNC:5363]	NM_001546	3873	49.2587	1.50508	0.268519	5.6051	2.08134e-08	5.16334e-07
	121	ENSG00000160710	ADAR	103	P55265	adenosine deaminase RNA specific [Source:HGNC Symbol;Acc:HGNC:225]	NM_001111	6610	22082.1	1.50384	0.0940525	15.9894	1.51466e-57	3.01677e-54
	122	ENSG00000111837	MAK	4117	P20794	male germ cell associated kinase [Source:HGNC Symbol;Acc:HGNC:6816]	NM_005906	3859	18.4638	1.49874	0.376442	3.98132	6.85326e-05	0.000509319
	123	ENSG00000183347	GBP6	163351	Q6ZN66	guanylate binding protein family member 6 [Source:HGNC Symbol;Acc:HGNC:25395]	NM_198460	4685	7.82987	1.48792	0.611384	2.43369	0.0149457	0.0422321
	124	ENSG00000140807	NKD1	85407	Q969G9	NKD inhibitor of WNT signaling pathway 1 [Source:HGNC Symbol;Acc:HGNC:17045]	NM_033119	17039	21.7949	1.48553	0.387694	3.83171	0.000127256	0.000852979
	125	ENSG00000204267	TAP2	6891	Q03519	transporter 2, ATP binding cassette subfamily B member [Source:HGNC Symbol;Acc:HGNC:44]	NM_018833	2509	1607.96	1.47898	0.140193	10.5496	5.09931e-26	1.54553e-23
	126	ENSG00000136244	IL6	3569	P05231	interleukin 6 [Source:HGNC Symbol;Acc:HGNC:6018]	NM_000600	1127	270.894	1.45066	0.167946	8.63763	5.73921e-18	7.76855e-16
	127	ENSG00000100906	NFKBIA	4792	P25963	NFKB inhibitor alpha [Source:HGNC Symbol;Acc:HGNC:7797]	NM_020529	1559	2714.58	1.44535	0.136385	10.5976	3.056e-26	9.46817e-24
	128	ENSG00000144837	PLA1A	51365	Q53H76	phospholipase A1 member A [Source:HGNC Symbol;Acc:HGNC:17661]	NM_015900	1743	31.6745	1.44342	0.391705	3.68495	0.000228744	0.001389
	129	ENSG00000100918	REC8	9985	O95072	REC8 meiotic recombination protein [Source:HGNC Symbol;Acc:HGNC:16879]	NM_001048205	2276	393.101	1.43289	0.153355	9.34364	9.3078e-21	1.64265e-18
	130	ENSG00000136147	PHF11	51131	Q9UIL8	PHD finger protein 11 [Source:HGNC Symbol;Acc:HGNC:17024]	NM_001040443	1356	476.186	1.42902	0.163586	8.73558	2.42402e-18	3.48409e-16
	131	ENSG00000168016	TRANK1	9881	O15050	tetratricopeptide repeat and ankyrin repeat containing 1 [Source:HGNC Symbol;Acc:HGNC:29011]	NM_014831	10481	1133.88	1.41901	0.223501	6.34902	2.16686e-10	9.12701e-09
	132	ENSG00000255150	EID3	493861	Q8N140	EP300 interacting inhibitor of differentiation 3 [Source:HGNC Symbol;Acc:HGNC:32961]	NM_001008394	1467	20.2137	1.40414	0.592737	2.36891	0.0178405	0.0487327
	133	ENSG00000196196	HRCT1	646962	Q6UXD1	histidine rich carboxyl terminus 1 [Source:HGNC Symbol;Acc:HGNC:33872]	NM_001039792	935	7.80299	1.4025	0.590884	2.37356	0.0176174	0.0482652
	134	ENSG00000221963	APOL6	80830	Q9BWW8	apolipoprotein L6 [Source:HGNC Symbol;Acc:HGNC:14870]	NM_030641	10065	6255.69	1.39728	0.19441	7.18726	6.6104e-13	4.47389e-11
	135	ENSG00000163545	NUAK2	81788	Q9H093	NUAK family kinase 2 [Source:HGNC Symbol;Acc:HGNC:29558]	NM_030952	3391	496.634	1.39188	0.181529	7.66754	1.75333e-14	1.49825e-12
	136	ENSG00000130487	KLHDC7B	113730	NA	kelch domain containing 7B [Source:HGNC Symbol;Acc:HGNC:25145]	NM_138433	5125	38.3474	1.38925	0.370996	3.74464	0.000180656	0.00114227
	137	ENSG00000187775	DNAH17	8632	Q9UFH2	dynein axonemal heavy chain 17 [Source:HGNC Symbol;Acc:HGNC:2946]	NM_173628	13725	14.9228	1.35802	0.434076	3.12852	0.0017569	0.00749072
	138	ENSG00000196116	TDRD7	23424	Q8NHU6	tudor domain containing 7 [Source:HGNC Symbol;Acc:HGNC:30831]	NM_014290	3688	1841.84	1.35594	0.145098	9.34503	9.18598e-21	1.64193e-18
	139	ENSG00000275713	H2BC9	8345	Q93079	H2B clustered histone 9 [Source:HGNC Symbol;Acc:HGNC:4755]	NM_003524	462	72.5697	1.35061	0.292953	4.61033	4.02025e-06	4.77024e-05
	140	ENSG00000122643	NT5C3A	51251	Q9H0P0	5'-nucleotidase, cytosolic IIIA [Source:HGNC Symbol;Acc:HGNC:17820]	NM_001374339	1542	5399.76	1.33518	0.177112	7.53865	4.74868e-14	3.78321e-12
	141	ENSG00000090554	FLT3LG	2323	P49771	fms related receptor tyrosine kinase 3 ligand [Source:HGNC Symbol;Acc:HGNC:3766]	NM_001204502	1050	12.7049	1.31822	0.498309	2.64538	0.00815988	0.0260272
	142	ENSG00000168811	IL12A	3592	P29459	interleukin 12A [Source:HGNC Symbol;Acc:HGNC:5969]	NM_001397992	1444	45.9821	1.31221	0.28015	4.68397	2.81365e-06	3.54043e-05
	143	ENSG00000081041	CXCL2	2920	P19875	C-X-C motif chemokine ligand 2 [Source:HGNC Symbol;Acc:HGNC:4603]	NM_002089	1115	392.073	1.31216	0.211282	6.21049	5.28201e-10	2.0456e-08
	144	ENSG00000163840	DTX3L	151636	Q8TDB6	deltex E3 ubiquitin ligase 3L [Source:HGNC Symbol;Acc:HGNC:30323]	NM_138287	5768	8808.42	1.29871	0.135316	9.59765	8.17868e-22	1.58371e-19
	145	ENSG00000142089	IFITM3	10410	Q01628	interferon induced transmembrane protein 3 [Source:HGNC Symbol;Acc:HGNC:5414]	NM_021034	611	11383.9	1.29024	0.128592	10.0336	1.08484e-23	2.74997e-21
	146	ENSG00000091010	POU4F3	5459	Q15319	POU class 4 homeobox 3 [Source:HGNC Symbol;Acc:HGNC:9220]	NM_002700	2575	13.2685	1.26276	0.463937	2.72183	0.0064922	0.0216231
	147	ENSG00000125347	IRF1	3659	P10914	interferon regulatory factor 1 [Source:HGNC Symbol;Acc:HGNC:6116]	NM_002198	3554	4516.16	1.26014	0.120734	10.4374	1.67407e-25	4.96594e-23
	148	ENSG00000183625	CCR3	1232	P51677	C-C motif chemokine receptor 3 [Source:HGNC Symbol;Acc:HGNC:1604]	NM_178328	1786	63.0249	1.23337	0.260408	4.73631	2.17641e-06	2.84532e-05
	149	ENSG00000185201	IFITM2	10581	Q01629	interferon induced transmembrane protein 2 [Source:HGNC Symbol;Acc:HGNC:5413]	NM_006435	1006	333.526	1.22319	0.282393	4.33153	1.48078e-05	0.000143868
	150	ENSG00000140464	PML	5371	P29590	PML nuclear body scaffold [Source:HGNC Symbol;Acc:HGNC:9113]	NM_002675	2199	15980.9	1.20464	0.103318	11.6596	2.05039e-31	8.40779e-29
	151	ENSG00000172183	ISG20	3669	Q96AZ6	interferon stimulated exonuclease gene 20 [Source:HGNC Symbol;Acc:HGNC:6130]	NM_001303234	1796	1914.12	1.2043	0.117706	10.2314	1.43391e-24	3.91992e-22
	152	ENSG00000155287	SLC25A28	81894	Q96A46	solute carrier family 25 member 28 [Source:HGNC Symbol;Acc:HGNC:23472]	NM_031212	1526	1071.89	1.18551	0.143455	8.264	1.40869e-16	1.59675e-14
	153	ENSG00000147003	CLTRN	57393	Q9HBJ8	collectrin, amino acid transport regulator [Source:HGNC Symbol;Acc:HGNC:29437]	NM_020665	1352	225.123	1.18382	0.190718	6.20718	5.39448e-10	2.08338e-08
	154	ENSG00000132256	TRIM5	85363	Q9C035	tripartite motif containing 5 [Source:HGNC Symbol;Acc:HGNC:16276]	NM_033034	3364	1703.27	1.17519	0.154258	7.61835	2.56939e-14	2.13229e-12
	155	ENSG00000146859	TMEM140	55281	Q9NV12	transmembrane protein 140 [Source:HGNC Symbol;Acc:HGNC:21870]	NM_018295	1997	1481.1	1.17297	0.212782	5.51255	3.53675e-08	8.09678e-07
	156	ENSG00000064300	NGFR	4804	P08138	nerve growth factor receptor [Source:HGNC Symbol;Acc:HGNC:7809]	NM_002507	3408	698.746	1.16996	0.173959	6.72548	1.75018e-11	9.17331e-10
	157	ENSG00000162344	FGF19	9965	O95750	fibroblast growth factor 19 [Source:HGNC Symbol;Acc:HGNC:3675]	NM_005117	1821	27.6616	1.1547	0.357364	3.23115	0.00123294	0.00557022
	158	ENSG00000173762	CD7	924	P09564	CD7 molecule [Source:HGNC Symbol;Acc:HGNC:1695]	NM_006137	1284	39.6889	1.14915	0.28774	3.9937	6.50504e-05	0.000488649
	159	ENSG00000172159	FRMD3	257019	A2A2Y4	FERM domain containing 3 [Source:HGNC Symbol;Acc:HGNC:24125]	NM_001244962	964	23.7795	1.14709	0.425632	2.69502	0.0070384	0.0231274
	160	ENSG00000124201	ZNFX1	57169	Q9P2E3	zinc finger NFX1-type containing 1 [Source:HGNC Symbol;Acc:HGNC:29271]	NM_021035	7209	9306.43	1.13397	0.188381	6.01952	1.74933e-09	5.93409e-08
	161	ENSG00000173821	RNF213	57674	NA	ring finger protein 213 [Source:HGNC Symbol;Acc:HGNC:14539]	NM_001256071	21079	17783.2	1.12239	0.205275	5.46773	4.55831e-08	1.01359e-06
	162	ENSG00000196859	KRT39	390792	Q6A163	keratin 39 [Source:HGNC Symbol;Acc:HGNC:32971]	NM_213656	1752	12.7339	1.12012	0.449884	2.4898	0.0127814	0.0371478
	163	ENSG00000143199	ADCY10	55811	Q96PN6	adenylate cyclase 10 [Source:HGNC Symbol;Acc:HGNC:21285]	NM_001167749	4966	73.6579	1.10998	0.248449	4.46765	7.90826e-06	8.4977e-05
	164	ENSG00000185338	SOCS1	8651	O15524	suppressor of cytokine signaling 1 [Source:HGNC Symbol;Acc:HGNC:19383]	NM_003745	1238	50.9169	1.10297	0.329033	3.35216	0.000801846	0.00394333
	165	ENSG00000102962	CCL22	6367	O00626	C-C motif chemokine ligand 22 [Source:HGNC Symbol;Acc:HGNC:10621]	NM_002990	2917	248.752	1.09394	0.180128	6.07316	1.25415e-09	4.49495e-08
	166	ENSG00000104951	IL4I1	259307	Q96RQ9	interleukin 4 induced 1 [Source:HGNC Symbol;Acc:HGNC:19094]	NM_001385639	1795	125.58	1.08909	0.262239	4.15305	3.28077e-05	0.000278217
	167	ENSG00000170581	STAT2	6773	P52630	signal transducer and activator of transcription 2 [Source:HGNC Symbol;Acc:HGNC:11363]	NM_001385114	4405	3037.3	1.08554	0.154284	7.03599	1.97848e-12	1.23143e-10
	168	ENSG00000118503	TNFAIP3	7128	P21580	TNF alpha induced protein 3 [Source:HGNC Symbol;Acc:HGNC:11896]	NM_001270508	4665	1405.46	1.0835	0.131009	8.27043	1.33474e-16	1.52532e-14
	169	ENSG00000177483	RBM44	375316	Q6ZP01	RNA binding motif protein 44 [Source:HGNC Symbol;Acc:HGNC:24756]	NM_001080504	4246	83.4504	1.07823	0.231658	4.65441	3.24904e-06	3.98751e-05
	170	ENSG00000110876	SELPLG	6404	Q14242	selectin P ligand [Source:HGNC Symbol;Acc:HGNC:10722]	NM_003006	2573	32.5796	1.07632	0.317055	3.39473	0.000686967	0.0034828
	171	ENSG00000186377	CYP4X1	260293	Q8N118	cytochrome P450 family 4 subfamily X member 1 [Source:HGNC Symbol;Acc:HGNC:20244]	NM_001320289	2256	15.7006	1.06285	0.435214	2.44212	0.0146012	0.041483
	172	ENSG00000113389	NPR3	4883	NA	natriuretic peptide receptor 3 [Source:HGNC Symbol;Acc:HGNC:7945]	NM_001363652	2715	91.4296	1.05822	0.195891	5.40208	6.58721e-08	1.41073e-06
	173	ENSG00000185722	ANKFY1	51479	Q9P2R3	ankyrin repeat and FYVE domain containing 1 [Source:HGNC Symbol;Acc:HGNC:20763]	NM_001330063	7506	1719.96	1.05678	0.121435	8.70251	3.24633e-18	4.57175e-16
	174	ENSG00000182985	CADM1	23705	Q9BY67	cell adhesion molecule 1 [Source:HGNC Symbol;Acc:HGNC:5951]	NM_014333	8588	17.7991	1.05564	0.38486	2.74293	0.00608941	0.0205416
	175	ENSG00000122420	PTGFR	5737	P43088	prostaglandin F receptor [Source:HGNC Symbol;Acc:HGNC:9600]	NM_000959	5429	113.276	1.05425	0.174167	6.05307	1.42111e-09	4.9657e-08
	176	ENSG00000114450	GNB4	59345	Q9HAV0	G protein subunit beta 4 [Source:HGNC Symbol;Acc:HGNC:20731]	NM_021629	6315	913.225	1.04786	0.239399	4.37703	1.20308e-05	0.000120325
	177	ENSG00000258102	MAP1LC3B2	643246	A6NCE7	microtubule associated protein 1 light chain 3 beta 2 [Source:HGNC Symbol;Acc:HGNC:34390]	NM_001085481	818	49.9566	1.04202	0.246418	4.22868	2.35067e-05	0.000209278
	178	ENSG00000130775	THEMIS2	9473	Q5TEJ8	thymocyte selection associated family member 2 [Source:HGNC Symbol;Acc:HGNC:16839]	NM_001286113	2337	3628.9	1.03656	0.101158	10.2469	1.22196e-24	3.40732e-22
	179	ENSG00000185880	TRIM69	140691	Q86WT6	tripartite motif containing 69 [Source:HGNC Symbol;Acc:HGNC:17857]	NM_182985	1735	689.242	1.03257	0.266647	3.87243	0.000107756	0.000744101
	180	ENSG00000116514	RNF19B	127544	Q6ZMZ0	ring finger protein 19B [Source:HGNC Symbol;Acc:HGNC:26886]	NM_153341	2560	7191.35	1.03168	0.10419	9.90189	4.08489e-23	9.49191e-21
	181	ENSG00000121858	TNFSF10	8743	P50591	TNF superfamily member 10 [Source:HGNC Symbol;Acc:HGNC:11925]	NM_003810	1876	20175.4	1.02307	0.124773	8.19948	2.41421e-16	2.69272e-14
	182	ENSG00000163659	TIPARP	25976	Q7Z3E1	TCDD inducible poly(ADP-ribose) polymerase [Source:HGNC Symbol;Acc:HGNC:23696]	NM_015508	3861	28539.1	1.02	0.130559	7.8126	5.60188e-15	5.31302e-13
	183	ENSG00000121060	TRIM25	7706	Q14258	tripartite motif containing 25 [Source:HGNC Symbol;Acc:HGNC:12932]	NM_005082	5745	7522.69	1.01955	0.10248	9.94877	2.55308e-23	6.03306e-21
	184	ENSG00000140465	CYP1A1	1543	P04798	cytochrome P450 family 1 subfamily A member 1 [Source:HGNC Symbol;Acc:HGNC:2595]	NM_000499	2603	6437.87	1.01077	0.138559	7.29489	2.9891e-13	2.14815e-11
	185	ENSG00000143333	RGS16	6004	O15492	regulator of G protein signaling 16 [Source:HGNC Symbol;Acc:HGNC:9997]	NM_002928	2408	25.132	1.00902	0.351158	2.87342	0.00406058	0.0148006
	186	ENSG00000163121	NEURL3	93082	Q96EH8	neuralized E3 ubiquitin protein ligase 3 [Source:HGNC Symbol;Acc:HGNC:25162]	NM_001285485	1458	4682.61	1.00698	0.132769	7.58448	3.33816e-14	2.73768e-12
	187	ENSG00000180611	MB21D2	151963	Q8IYB1	Mab-21 domain containing 2 [Source:HGNC Symbol;Acc:HGNC:30438]	NM_178496	3063	1064.25	1.00166	0.109839	9.11934	7.55837e-20	1.25451e-17
	188	ENSG00000138670	RASGEF1B	153020	Q0VAM2	RasGEF domain family member 1B [Source:HGNC Symbol;Acc:HGNC:24881]	NM_001300735	3016	1239.16	1.00019	0.101933	9.81224	9.97296e-23	2.10671e-20

## Sheet: Table S4 DEGs contrast A (DOWN)
		Tab.S4 Downregulated DEGs in contrast A
		ENSEMBL_gene_ID	gene_symbol	entrezgene_id	uniprotswissprot	description	refseq_mrna	transcript_length	baseMean	log2FoldChange	lfcSE	stat	pvalue	padj
TOP 20	1	ENSG00000016602	CLCA4	22802	Q14CN2	chloride channel accessory 4 [Source:HGNC Symbol;Acc:HGNC:2018]	NM_012128	3211	5.16018	-2.66896	0.965503	-2.76432	0.00570409	0.0194679
	2	ENSG00000198610	AKR1C4	1109	P17516	aldo-keto reductase family 1 member C4 [Source:HGNC Symbol;Acc:HGNC:387]	NM_001818	1192	6.10482	-1.999	0.768177	-2.60227	0.0092609	0.0287699
	3	ENSG00000177692	DNAJC28	54943	Q9NX36	DnaJ heat shock protein family (Hsp40) member C28 [Source:HGNC Symbol;Acc:HGNC:1297]	NM_001320746	1485	6.58846	-1.99107	0.673945	-2.95435	0.00313325	0.0119551
	4	ENSG00000181585	TMIE	259236	NA	transmembrane inner ear [Source:HGNC Symbol;Acc:HGNC:30800]	NM_001370524	1634	5.04219	-1.91379	0.718937	-2.66198	0.00776836	0.0250061
	5	ENSG00000160678	S100A1	6271	P23297	S100 calcium binding protein A1 [Source:HGNC Symbol;Acc:HGNC:10486]	NM_006271	559	6.72558	-1.85849	0.628705	-2.95605	0.00311603	0.0119024
	6	ENSG00000205177	C11orf91	100131378	Q3C1V1	chromosome 11 open reading frame 91 [Source:HGNC Symbol;Acc:HGNC:34444]	NM_001166692	836	5.378	-1.71443	0.725527	-2.36301	0.018127	0.0493126
	7	ENSG00000169962	TAS1R3	83756	Q7RTX0	taste 1 receptor member 3 [Source:HGNC Symbol;Acc:HGNC:15661]	NM_152228	3475	11.3713	-1.71059	0.551136	-3.10375	0.00191084	0.00799508
	8	ENSG00000111087	GLI1	2735	P08151	GLI family zinc finger 1 [Source:HGNC Symbol;Acc:HGNC:4317]	NM_005269	3972	11.1027	-1.69373	0.484449	-3.4962	0.00047193	0.00255025
	9	ENSG00000175538	KCNE3	10008	Q9Y6H6	potassium voltage-gated channel subfamily E regulatory subunit 3 [Source:HGNC Symbol;Acc:HGNC:6243]	NM_005472	3064	6.56525	-1.67325	0.658013	-2.54289	0.0109941	0.0329767
	10	ENSG00000132693	CRP	1401	P02741	C-reactive protein [Source:HGNC Symbol;Acc:HGNC:2367]	NM_001329057	2015	111.847	-1.67152	0.379529	-4.40418	1.06183e-05	0.000108534
	11	ENSG00000138823	MTTP	4547	P55157	microsomal triglyceride transfer protein [Source:HGNC Symbol;Acc:HGNC:7467]	NM_000253	3335	9.79794	-1.66952	0.524109	-3.18545	0.00144532	0.00638283
	12	ENSG00000196620	UGT2B15	7366	P54855	UDP glucuronosyltransferase family 2 member B15 [Source:HGNC Symbol;Acc:HGNC:12546]	NM_001076	2134	86.8432	-1.63631	0.290481	-5.6331	1.76995e-08	4.51954e-07
	13	ENSG00000204442	NALF1	728215	B1AL88	NALCN channel auxiliary factor 1 [Source:HGNC Symbol;Acc:HGNC:33877]	NM_001080396	9264	18.5835	-1.61747	0.423286	-3.82122	0.000132791	0.000884557
	14	ENSG00000127507	ADGRE2	30817	Q9UHX3	adhesion G protein-coupled receptor E2 [Source:HGNC Symbol;Acc:HGNC:3337]	NM_013447	6791	5.67643	-1.61429	0.621672	-2.59669	0.00941272	0.0291045
	15	ENSG00000128040	SPINK2	6691	NA	serine peptidase inhibitor Kazal type 2 [Source:HGNC Symbol;Acc:HGNC:11245]	NM_001271719	722	8.4291	-1.60782	0.667718	-2.40794	0.0160428	0.0447695
	16	ENSG00000175267	VWA3A	146177	A6NCI4	von Willebrand factor A domain containing 3A [Source:HGNC Symbol;Acc:HGNC:27088]	NM_173615	4599	9.41085	-1.59671	0.609321	-2.62048	0.00878073	0.0275785
	17	ENSG00000168806	LCMT2	9836	O60294	leucine carboxyl methyltransferase 2 [Source:HGNC Symbol;Acc:HGNC:17558]	NM_014793	6925	27.3209	-1.5817	0.41406	-3.81998	0.000133461	0.000888172
	18	ENSG00000132703	APCS	325	P02743	amyloid P component, serum [Source:HGNC Symbol;Acc:HGNC:584]	NM_001639	925	88.9198	-1.56649	0.420337	-3.72674	0.000193974	0.00120893
	19	ENSG00000197852	INKA2	55924	Q9NTI7	inka box actin regulator 2 [Source:HGNC Symbol;Acc:HGNC:28045]	NM_198926	5951	12.7633	-1.52715	0.506288	-3.01637	0.00255819	0.010125
	20	ENSG00000139209	SLC38A4	55089	Q969I6	solute carrier family 38 member 4 [Source:HGNC Symbol;Acc:HGNC:14679]	NM_001143824	3791	55.6495	-1.51001	0.350507	-4.30808	1.64681e-05	0.000156615
	21	ENSG00000227268	KLLN	100144748	B2CW77	killin, p53 regulated DNA replication inhibitor [Source:HGNC Symbol;Acc:HGNC:37212]	NM_001126049	4376	8.77283	-1.48311	0.608373	-2.43782	0.0147761	0.0418631
	22	ENSG00000215912	TTC34	100287898	NA	tetratricopeptide repeat domain 34 [Source:HGNC Symbol;Acc:HGNC:34297]	NM_001242672	7780	9.6596	-1.47989	0.544685	-2.71696	0.00658849	0.0218811
	23	ENSG00000255393	OOSP4B	107987155	A0A2R8Y4Y8	oocyte secreted protein family member 4B [Source:HGNC Symbol;Acc:HGNC:53905]	NM_001395278	937	9.14639	-1.41414	0.531199	-2.66216	0.00776403	0.0249999
	24	ENSG00000130997	POLN	353497	Q7Z5Q5	DNA polymerase nu [Source:HGNC Symbol;Acc:HGNC:18870]	NM_181808	3253	7.44277	-1.41291	0.558225	-2.53108	0.0113711	0.0338679
	25	ENSG00000162520	SYNC	81493	Q9H7C4	syncoilin, intermediate filament protein [Source:HGNC Symbol;Acc:HGNC:28897]	NM_030786	3503	15.4294	-1.39923	0.577174	-2.42427	0.0153391	0.0431581
	26	ENSG00000198440	ZNF583	147949	Q96ND8	zinc finger protein 583 [Source:HGNC Symbol;Acc:HGNC:26427]	NM_001159860	2538	19.0035	-1.39718	0.458686	-3.04604	0.00231877	0.00933803
	27	ENSG00000180347	ITPRID1	223075	Q6ZRS4	ITPR interacting domain containing 1 [Source:HGNC Symbol;Acc:HGNC:27363]	NM_001257967	6938	20.4864	-1.39304	0.413639	-3.36776	0.000757819	0.00376895
	28	ENSG00000256771	ZNF253	56242	NA	zinc finger protein 253 [Source:HGNC Symbol;Acc:HGNC:13497]	NM_001331133	820	23.038	-1.38848	0.422009	-3.29016	0.00100132	0.00468784
	29	ENSG00000145192	AHSG	197	P02765	alpha 2-HS glycoprotein [Source:HGNC Symbol;Acc:HGNC:349]	NM_001622	1574	12.0682	-1.38773	0.502359	-2.76242	0.0057374	0.0195481
	30	ENSG00000133488	SEC14L4	284904	Q9UDX3	SEC14 like lipid binding 4 [Source:HGNC Symbol;Acc:HGNC:20627]	NM_174977	2510	13.6726	-1.38156	0.507857	-2.72038	0.00652067	0.0217024
	31	ENSG00000021826	CPS1	1373	P31327	carbamoyl-phosphate synthase 1 [Source:HGNC Symbol;Acc:HGNC:2323]	NM_001369257	5775	14.0208	-1.37821	0.45647	-3.01927	0.00253381	0.0100445
	32	ENSG00000157578	LCA5L	150082	O95447	lebercilin LCA5 like [Source:HGNC Symbol;Acc:HGNC:1255]	NM_001384292	2533	19.1513	-1.37169	0.349296	-3.92701	8.60071e-05	0.000616509
	33	ENSG00000177875	CCDC184	387856	Q52MB2	coiled-coil domain containing 184 [Source:HGNC Symbol;Acc:HGNC:33749]	NM_001013635	2283	14.5485	-1.33898	0.449037	-2.9819	0.00286467	0.0110758
	34	ENSG00000139540	SLC39A5	283375	Q6ZMH5	solute carrier family 39 member 5 [Source:HGNC Symbol;Acc:HGNC:20502]	NM_173596	1980	13.8818	-1.3258	0.467116	-2.83827	0.00453589	0.0161737
	35	ENSG00000165695	AK8	158067	Q96MA6	adenylate kinase 8 [Source:HGNC Symbol;Acc:HGNC:26526]	NM_001371771	1579	12.4699	-1.3258	0.470123	-2.82011	0.00480065	0.0169359
	36	ENSG00000019186	CYP24A1	1591	Q07973	cytochrome P450 family 24 subfamily A member 1 [Source:HGNC Symbol;Acc:HGNC:2602]	NM_000782	3278	14555.1	-1.30987	0.177772	-7.3683	1.72823e-13	1.28165e-11
	37	ENSG00000163618	CADPS	8618	Q9ULU8	calcium dependent secretion activator [Source:HGNC Symbol;Acc:HGNC:1426]	NM_003716	5507	12.7631	-1.30871	0.534227	-2.44972	0.0142968	0.0408035
	38	ENSG00000175279	CENPS	378708	Q8N2Z9	centromere protein S [Source:HGNC Symbol;Acc:HGNC:23163]	NM_199294	905	11.3835	-1.29422	0.529836	-2.44268	0.0145788	0.0414474
	39	ENSG00000204947	ZNF425	155054	Q6IV72	zinc finger protein 425 [Source:HGNC Symbol;Acc:HGNC:20690]	NM_001001661	3198	34.5044	-1.29167	0.265231	-4.86997	1.11613e-06	1.62095e-05
	40	ENSG00000160117	ANKLE1	126549	Q8NAG6	ankyrin repeat and LEM domain containing 1 [Source:HGNC Symbol;Acc:HGNC:26812]	NM_152363	2962	9.62274	-1.28712	0.47656	-2.70085	0.0069163	0.0227788
	41	ENSG00000152292	SH2D6	284948	NA	SH2 domain containing 6 [Source:HGNC Symbol;Acc:HGNC:30439]	NM_001394463	2222	10.9816	-1.26478	0.459918	-2.75002	0.00595913	0.0201607
	42	ENSG00000122783	CYREN	78996	Q9BWK5	cell cycle regulator of NHEJ [Source:HGNC Symbol;Acc:HGNC:22432]	NM_001243755	1349	454.284	-1.24915	0.153709	-8.12672	4.41074e-16	4.65868e-14
	43	ENSG00000165091	TMC1	117531	Q8TDI8	transmembrane channel like 1 [Source:HGNC Symbol;Acc:HGNC:16513]	NM_138691	5340	11.0975	-1.23647	0.447369	-2.76387	0.00571211	0.0194857
	44	ENSG00000128408	RIBC2	26150	Q9H4K1	RIB43A domain with coiled-coils 2 [Source:HGNC Symbol;Acc:HGNC:13241]	NM_015653	1490	16.0043	-1.22473	0.406345	-3.01402	0.00257809	0.010191
	45	ENSG00000178295	GEN1	348654	Q17RS7	GEN1 Holliday junction 5' flap endonuclease [Source:HGNC Symbol;Acc:HGNC:26881]	NM_182625	9854	76.2338	-1.20758	0.323636	-3.73129	0.000190502	0.00119049
	46	ENSG00000036828	CASR	846	P41180	calcium sensing receptor [Source:HGNC Symbol;Acc:HGNC:1514]	NM_000388	10062	122.244	-1.20084	0.319779	-3.75521	0.000173193	0.00110007
	47	ENSG00000180626	ZNF594	84622	Q96JF6	zinc finger protein 594 [Source:HGNC Symbol;Acc:HGNC:29392]	NM_032530	4863	36.862	-1.19997	0.38612	-3.10775	0.00188516	0.00791415
	48	ENSG00000179097	HTR1F	3355	P30939	5-hydroxytryptamine receptor 1F [Source:HGNC Symbol;Acc:HGNC:5292]	NM_001322208	3386	20.0887	-1.19795	0.400274	-2.99283	0.00276408	0.0107705
	49	ENSG00000197016	ZNF470	388566	Q6ECI4	zinc finger protein 470 [Source:HGNC Symbol;Acc:HGNC:22220]	NM_001001668	7194	12.3563	-1.19676	0.502562	-2.38131	0.0172513	0.0474675
	50	ENSG00000172508	CARNS1	57571	NA	carnosine synthase 1 [Source:HGNC Symbol;Acc:HGNC:29268]	NM_001166222	3966	30.4216	-1.18629	0.302627	-3.91997	8.85603e-05	0.000631887
	51	ENSG00000167741	GGT6	124975	NA	gamma-glutamyltransferase 6 [Source:HGNC Symbol;Acc:HGNC:26891]	NM_001288702	2644	9.88986	-1.17759	0.470854	-2.50097	0.0123854	0.0363073
	52	ENSG00000165376	CLDN2	9075	P57739	claudin 2 [Source:HGNC Symbol;Acc:HGNC:2041]	NM_001171092	1871	96.4129	-1.17636	0.314967	-3.73485	0.000187827	0.00117694
	53	ENSG00000125841	NRSN2	80023	Q9GZP1	neurensin 2 [Source:HGNC Symbol;Acc:HGNC:16229]	NM_001323681	2088	16.3791	-1.17278	0.414225	-2.83125	0.00463659	0.0164529
	54	ENSG00000142408	CACNG8	59283	Q8WXS5	calcium voltage-gated channel auxiliary subunit gamma 8 [Source:HGNC Symbol;Acc:HGNC:13628]	NM_031895	8850	127.997	-1.16523	0.214029	-5.44429	5.20119e-08	1.14558e-06
	55	ENSG00000079112	CDH17	1015	Q12864	cadherin 17 [Source:HGNC Symbol;Acc:HGNC:1756]	NM_004063	3670	32.4218	-1.15975	0.326592	-3.55107	0.000383665	0.00214134
	56	ENSG00000168959	GRM5	2915	P41594	glutamate metabotropic receptor 5 [Source:HGNC Symbol;Acc:HGNC:4597]	NM_001384268	4475	389.696	-1.14565	0.281226	-4.07377	4.62575e-05	0.000369582
	57	ENSG00000169507	SLC38A11	151258	NA	solute carrier family 38 member 11 [Source:HGNC Symbol;Acc:HGNC:26836]	NM_001351537	5750	13.6865	-1.14173	0.472469	-2.41652	0.0156697	0.0438511
	58	ENSG00000158352	SHROOM4	57477	Q9ULL8	shroom family member 4 [Source:HGNC Symbol;Acc:HGNC:29215]	NM_020717	14557	82.4057	-1.14027	0.282386	-4.03799	5.3912e-05	0.000418508
	59	ENSG00000162620	LRRIQ3	127255	A6PVS8	leucine rich repeats and IQ motif containing 3 [Source:HGNC Symbol;Acc:HGNC:28318]	NM_001322315	2854	24.2035	-1.13946	0.339029	-3.36095	0.000776746	0.00384703
	60	ENSG00000172733	PURG	29942	Q9UJV8	purine rich element binding protein G [Source:HGNC Symbol;Acc:HGNC:17930]	NM_001323312	2693	22.5055	-1.12283	0.344837	-3.25612	0.00112946	0.00519189
	61	ENSG00000187792	ZNF70	7621	Q9UC06	zinc finger protein 70 [Source:HGNC Symbol;Acc:HGNC:13140]	NM_021916	6940	70.9789	-1.12149	0.22663	-4.94854	7.47713e-07	1.14935e-05
	62	ENSG00000163286	ALPG	251	P10696	alkaline phosphatase, germ cell [Source:HGNC Symbol;Acc:HGNC:441]	NM_031313	2492	16.3029	-1.11926	0.405274	-2.76175	0.0057493	0.0195791
	63	ENSG00000005981	ASB4	51666	Q9Y574	ankyrin repeat and SOCS box containing 4 [Source:HGNC Symbol;Acc:HGNC:16009]	NM_145872	1547	19.1448	-1.11882	0.400905	-2.79074	0.00525874	0.0182019
	64	ENSG00000089335	ZNF302	55900	Q9NR11	zinc finger protein 302 [Source:HGNC Symbol;Acc:HGNC:13848]	NM_001012320	2600	229.639	-1.11816	0.244511	-4.57305	4.8068e-06	5.55692e-05
	65	ENSG00000173597	SULT1B1	27284	O43704	sulfotransferase family 1B member 1 [Source:HGNC Symbol;Acc:HGNC:17845]	NM_014465	7018	78.6232	-1.11446	0.221788	-5.02489	5.03722e-07	8.10375e-06
	66	ENSG00000288649	ACTL10	170487	Q5JWF8	actin like 10 [Source:HGNC Symbol;Acc:HGNC:16127]	NM_001024675	1583	16.2371	-1.106	0.466346	-2.37164	0.0177095	0.0484413
	67	ENSG00000152763	DNAI4	79819	Q5VTH9	dynein axonemal intermediate chain 4 [Source:HGNC Symbol;Acc:HGNC:26252]	NM_024763	3817	70.3121	-1.10409	0.267429	-4.12855	3.65066e-05	0.000303684
	68	ENSG00000113249	HAVCR1	26762	Q96D42	hepatitis A virus cellular receptor 1 [Source:HGNC Symbol;Acc:HGNC:17866]	NM_012206	4619	799.773	-1.10322	0.2139	-5.15767	2.50047e-07	4.41845e-06
	69	ENSG00000169903	TM4SF4	7104	P48230	transmembrane 4 L six family member 4 [Source:HGNC Symbol;Acc:HGNC:11856]	NM_004617	1491	7612.86	-1.09506	0.193868	-5.64849	1.61862e-08	4.21808e-07
	70	ENSG00000093009	CDC45	8318	O75419	cell division cycle 45 [Source:HGNC Symbol;Acc:HGNC:1739]	NM_001178010	2072	83.7832	-1.09227	0.254781	-4.28711	1.81016e-05	0.000168924
	71	ENSG00000196584	XRCC2	7516	O43543	X-ray repair cross complementing 2 [Source:HGNC Symbol;Acc:HGNC:12829]	NM_005431	4771	97.463	-1.08115	0.307032	-3.52128	0.000429476	0.00235645
	72	ENSG00000186280	KDM4D	55693	Q6B0I6	lysine demethylase 4D [Source:HGNC Symbol;Acc:HGNC:25498]	NM_018039	2951	25.4323	-1.07959	0.34073	-3.16848	0.0015324	0.00670159
	73	ENSG00000004776	HSPB6	126393	O14558	heat shock protein family B (small) member 6 [Source:HGNC Symbol;Acc:HGNC:26511]	NM_144617	1460	12.2741	-1.06885	0.434373	-2.46068	0.0138674	0.0397491
	74	ENSG00000186998	EMID1	129080	Q96A84	EMI domain containing 1 [Source:HGNC Symbol;Acc:HGNC:18036]	NM_133455	2128	18.5078	-1.06099	0.359802	-2.9488	0.00319006	0.0121419
	75	ENSG00000196659	TTC30B	150737	Q8N4P2	tetratricopeptide repeat domain 30B [Source:HGNC Symbol;Acc:HGNC:26425]	NM_152517	3799	75.6879	-1.0608	0.290312	-3.654	0.000258185	0.00153501
	76	ENSG00000146678	IGFBP1	3484	P08833	insulin like growth factor binding protein 1 [Source:HGNC Symbol;Acc:HGNC:5469]	NM_000596	1514	335.511	-1.05705	0.252656	-4.18377	2.86714e-05	0.000247704
	77	ENSG00000188277	C15orf62	643338	A8K5M9	chromosome 15 open reading frame 62 [Source:HGNC Symbol;Acc:HGNC:34489]	NM_001130448	2470	22.9306	-1.04954	0.425645	-2.46577	0.0136718	0.0393014
	78	ENSG00000168631	MUCL3	135656	NA	mucin like 3 [Source:HGNC Symbol;Acc:HGNC:21666]	NM_080870	5313	27.6381	-1.04906	0.316383	-3.31579	0.000913848	0.00437345
	79	ENSG00000170439	METTL7B	196410	Q6UX53	methyltransferase like 7B [Source:HGNC Symbol;Acc:HGNC:28276]	NM_152637	1316	262.469	-1.04788	0.221201	-4.73725	2.1664e-06	2.83605e-05
	80	ENSG00000115461	IGFBP5	3488	P24593	insulin like growth factor binding protein 5 [Source:HGNC Symbol;Acc:HGNC:5474]	NM_000599	6239	685.35	-1.04489	0.125744	-8.30966	9.59768e-17	1.12446e-14
	81	ENSG00000139160	ETFBKMT	254013	Q8IXQ9	electron transfer flavoprotein subunit beta lysine methyltransferase [Source:HGNC Symbol;Acc:HGNC:28739]	NM_001135864	1083	50.6057	-1.04154	0.258232	-4.03335	5.49879e-05	0.000425439
	82	ENSG00000263961	RHEX	440712	Q6ZWK4	regulator of hemoglobinization and erythroid cell expansion [Source:HGNC Symbol;Acc:HGNC:25341]	NM_001007544	1205	196.79	-1.03547	0.189536	-5.46315	4.67757e-08	1.03515e-06
	83	ENSG00000188039	NWD1	284434	Q149M9	NACHT and WD repeat domain containing 1 [Source:HGNC Symbol;Acc:HGNC:27619]	NM_001007525	7764	15.1615	-1.03375	0.383477	-2.69573	0.00702344	0.0230837
	84	ENSG00000128039	SRD5A3	79644	Q9H8P0	steroid 5 alpha-reductase 3 [Source:HGNC Symbol;Acc:HGNC:25812]	NM_024592	4061	50.1419	-1.03204	0.231037	-4.467	7.93243e-06	8.50723e-05
	85	ENSG00000181458	TMEM45A	55076	Q9NWC5	transmembrane protein 45A [Source:HGNC Symbol;Acc:HGNC:25480]	NM_018004	1567	32.7631	-1.02771	0.289894	-3.54512	0.000392429	0.00218413
	86	ENSG00000187288	CIDEC	63924	NA	cell death inducing DFFA like effector c [Source:HGNC Symbol;Acc:HGNC:24229]	NM_001199623	1199	25.4527	-1.02502	0.311084	-3.295	0.000984201	0.00462167
	87	ENSG00000283199	C13orf46	100507747	A0A1B0GUA9	chromosome 13 open reading frame 46 [Source:HGNC Symbol;Acc:HGNC:53786]	NM_001365455	3786	46.7498	-1.0091	0.329455	-3.06293	0.00219183	0.008904
	88	ENSG00000163083	INHBB	3625	P09529	inhibin subunit beta B [Source:HGNC Symbol;Acc:HGNC:6067]	NM_002193	3206	23.7105	-1.00907	0.334301	-3.01846	0.00254063	0.0100686
	89	ENSG00000112981	NME5	8382	P56597	NME/NM23 family member 5 [Source:HGNC Symbol;Acc:HGNC:7853]	NM_003551	1208	16.1436	-1.00758	0.379493	-2.65507	0.00792911	0.0254074
	90	ENSG00000234719	NPIPB2	729978	NA	nuclear pore complex interacting protein family member B2 [Source:HGNC Symbol;Acc:HGNC:37451]	NM_001355514	1495	22.6877	-1.00203	0.374932	-2.67256	0.00752748	0.0244463
	91	ENSG00000277200	CCDC92B	101928991	NA	coiled-coil domain containing 92B [Source:HGNC Symbol;Acc:HGNC:52279]	NM_001355573	4643	22.5768	-1.00096	0.324098	-3.08846	0.00201196	0.00833733

## Sheet: Table S5 DEGs contrast B (DOWN)
		Tab.S5 Downregulated DEGs in contrast B
		ENSEMBL_gene_ID	gene_symbol	entrezgene_id	uniprotswissprot	description	refseq_mrna	transcript_length	baseMean	log2FoldChange	lfcSE	stat	pvalue	padj
TOP 20	1	ENSG00000154451	GBP5	115362	Q96PP8	guanylate binding protein 5 [Source:HGNC Symbol;Acc:HGNC:19895]	NM_001134486	6812	8.0969	-5.94485	1.31148	-4.53292	5.81725e-06	2.14956e-05
	2	ENSG00000172367	PDZD3	79849	Q86UT5	PDZ domain containing 3 [Source:HGNC Symbol;Acc:HGNC:19891]	NM_001168468	2259	4.25823	-4.99323	1.36481	-3.65854	0.00025366	0.000700573
	3	ENSG00000182393	IFNL1	282618	Q8IU54	interferon lambda 1 [Source:HGNC Symbol;Acc:HGNC:18363]	NM_172140	775	37.4767	-4.97961	0.656743	-7.58229	3.39515e-14	5.05607e-13
	4	ENSG00000149633	KIAA1755	85449	Q5JYT7	KIAA1755 [Source:HGNC Symbol;Acc:HGNC:29372]	NM_001348708	6377	2.28455	-4.86615	1.43274	-3.3964	0.000682787	0.00172659
	5	ENSG00000127325	BEST3	144453	Q8N1M1	bestrophin 3 [Source:HGNC Symbol;Acc:HGNC:17105]	NM_001282614	1506	1.77111	-4.71658	1.61307	-2.92399	0.00345581	0.00764302
	6	ENSG00000269720	CCDC194	110806280	A0A1B0GVG4	coiled-coil domain containing 194 [Source:HGNC Symbol;Acc:HGNC:53438]	NM_001395221	4056	3.66332	-4.64394	1.42642	-3.25566	0.00113131	0.00275915
	7	ENSG00000081479	LRP2	4036	P98164	LDL receptor related protein 2 [Source:HGNC Symbol;Acc:HGNC:6694]	NM_004525	15657	5.62429	-4.57639	1.25345	-3.65105	0.000261174	0.000719379
	8	ENSG00000171855	IFNB1	3456	P01574	interferon beta 1 [Source:HGNC Symbol;Acc:HGNC:5434]	NM_002176	839	42.1951	-4.5632	0.816319	-5.58997	2.27103e-08	1.27868e-07
	9	ENSG00000174600	CMKLR1	1240	Q99788	chemerin chemokine-like receptor 1 [Source:HGNC Symbol;Acc:HGNC:2121]	NM_001142344	5283	2.10989	-4.52938	1.63471	-2.77076	0.00559261	0.0118863
	10	ENSG00000197110	IFNL3	282617	NA	interferon lambda 3 [Source:HGNC Symbol;Acc:HGNC:18365]	NM_001346937	953	32.6783	-4.43017	0.627123	-7.06427	1.61459e-12	1.82547e-11
	11	ENSG00000163823	CCR1	1230	P32246	C-C motif chemokine receptor 1 [Source:HGNC Symbol;Acc:HGNC:1602]	NM_001295	2646	15.5486	-4.33502	0.854415	-5.07367	3.9021e-07	1.76947e-06
	12	ENSG00000120738	EGR1	1958	P18146	early growth response 1 [Source:HGNC Symbol;Acc:HGNC:3238]	NM_001964	3137	982.26	-4.2894	0.328045	-13.0756	4.537e-39	1.73642e-36
	13	ENSG00000137745	MMP13	4322	P45452	matrix metallopeptidase 13 [Source:HGNC Symbol;Acc:HGNC:7159]	NM_002427	2714	14.2228	-4.25029	1.17166	-3.62759	0.000286078	0.000781785
	14	ENSG00000183709	IFNL2	282616	Q8IZJ0	interferon lambda 2 [Source:HGNC Symbol;Acc:HGNC:18364]	NM_172138	951	48.2864	-4.13187	0.788347	-5.24118	1.59551e-07	7.73209e-07
	15	ENSG00000169248	CXCL11	6373	O14625	C-X-C motif chemokine ligand 11 [Source:HGNC Symbol;Acc:HGNC:10638]	NM_001302123	1479	66.8332	-3.96089	0.613349	-6.45781	1.06228e-10	8.99475e-10
	16	ENSG00000178033	CALHM5	254228	Q8N5C1	calcium homeostasis modulator family member 5 [Source:HGNC Symbol;Acc:HGNC:21568]	NM_153711	9787	1.39123	-3.92093	1.63616	-2.39643	0.0165558	0.0315829
	17	ENSG00000133574	GIMAP4	55303	Q9NUV9	GTPase, IMAP family member 4 [Source:HGNC Symbol;Acc:HGNC:21872]	NM_018326	1945	1.71208	-3.91861	1.66611	-2.35195	0.0186753	0.0352246
	18	ENSG00000077522	ACTN2	88	P35609	actinin alpha 2 [Source:HGNC Symbol;Acc:HGNC:164]	NM_001278343	3229	7.39094	-3.91201	1.06881	-3.66017	0.00025205	0.00069663
	19	ENSG00000168539	CHRM1	1128	P11229	cholinergic receptor muscarinic 1 [Source:HGNC Symbol;Acc:HGNC:1950]	NM_000738	2646	1.86089	-3.85721	1.53851	-2.50711	0.0121723	0.0240632
	20	ENSG00000128045	RASL11B	65997	Q9BPW5	RAS like family 11 member B [Source:HGNC Symbol;Acc:HGNC:23804]	NM_023940	1968	1.02971	-3.83798	1.72895	-2.21983	0.0264306	0.0481583
	21	ENSG00000133401	PDZD2	23037	O15018	PDZ domain containing 2 [Source:HGNC Symbol;Acc:HGNC:18486]	NM_178140	11984	24.2237	-3.77599	0.61015	-6.18863	6.06894e-10	4.53217e-09
	22	ENSG00000132692	BCAN	63827	Q96GW7	brevican [Source:HGNC Symbol;Acc:HGNC:23059]	NM_021948	3297	2.97414	-3.77397	1.3881	-2.7188	0.00655198	0.0137253
	23	ENSG00000158859	ADAMTS4	9507	O75173	ADAM metallopeptidase with thrombospondin type 1 motif 4 [Source:HGNC Symbol;Acc:HGNC:220]	NM_005099	9777	1.26606	-3.76789	1.67332	-2.25175	0.0243381	0.0447289
	24	ENSG00000169402	RSPH10B2	728194	B2RC85	radial spoke head 10 homolog B2 [Source:HGNC Symbol;Acc:HGNC:34385]	NM_001099697	3112	1.7095	-3.76699	1.63885	-2.29855	0.0215303	0.0400057
	25	ENSG00000169245	CXCL10	3627	P02778	C-X-C motif chemokine ligand 10 [Source:HGNC Symbol;Acc:HGNC:10637]	NM_001565	1175	71.9215	-3.75849	0.58791	-6.39297	1.62692e-10	1.33978e-09
	26	ENSG00000155886	SLC24A2	25769	Q9UI40	solute carrier family 24 member 2 [Source:HGNC Symbol;Acc:HGNC:10976]	NM_001193288	10899	2.55576	-3.74911	1.39956	-2.67877	0.0073892	0.0152867
	27	ENSG00000197757	HOXC6	3223	P09630	homeobox C6 [Source:HGNC Symbol;Acc:HGNC:5128]	NM_153693	2943	4.42887	-3.74268	1.33451	-2.80454	0.00503888	0.0108176
	28	ENSG00000113231	PDE8B	8622	O95263	phosphodiesterase 8B [Source:HGNC Symbol;Acc:HGNC:8794]	NM_001349749	4606	2.05213	-3.73537	1.45284	-2.57109	0.010138	0.0203946
	29	ENSG00000066735	KIF26A	26153	Q9ULI4	kinesin family member 26A [Source:HGNC Symbol;Acc:HGNC:20226]	NM_015656	6889	1.49869	-3.7081	1.51354	-2.44996	0.0142874	0.0277571
	30	ENSG00000105122	RASAL3	64926	Q86YV0	RAS protein activator like 3 [Source:HGNC Symbol;Acc:HGNC:26129]	NM_022904	3266	2.17506	-3.70648	1.58049	-2.34515	0.0190196	0.035788
	31	ENSG00000182983	ZNF662	389114	Q6ZS27	zinc finger protein 662 [Source:HGNC Symbol;Acc:HGNC:31930]	NM_207404	5381	4.69189	-3.6998	1.34333	-2.75421	0.00588344	0.0124492
	32	ENSG00000177398	UMODL1	89766	Q5DID0	uromodulin like 1 [Source:HGNC Symbol;Acc:HGNC:12560]	NM_001199527	5442	3.68736	-3.6907	1.337	-2.76044	0.00577244	0.0122464
	33	ENSG00000147576	ADHFE1	137872	Q8IWW8	alcohol dehydrogenase iron containing 1 [Source:HGNC Symbol;Acc:HGNC:16354]	NM_144650	1972	2.48043	-3.63699	1.45314	-2.50285	0.0123197	0.0243201
	34	ENSG00000165509	MAGEC3	139081	Q8TD91	MAGE family member C3 [Source:HGNC Symbol;Acc:HGNC:23798]	NM_138702	1932	1.3185	-3.61527	1.57184	-2.30002	0.0214471	0.0398728
	35	ENSG00000160013	PTGIR	5739	P43119	prostaglandin I2 receptor [Source:HGNC Symbol;Acc:HGNC:9602]	NM_000960	2078	1.51895	-3.55431	1.56605	-2.2696	0.0232319	0.0429019
	36	ENSG00000128250	RFPL1	5988	O75677	ret finger protein like 1 [Source:HGNC Symbol;Acc:HGNC:9977]	NM_001393612	1496	1.91509	-3.50528	1.43667	-2.43986	0.0146931	0.0284839
	37	ENSG00000091592	NLRP1	22861	Q9C000	NLR family pyrin domain containing 1 [Source:HGNC Symbol;Acc:HGNC:14374]	NM_001033053	5107	24.5594	-3.48844	0.500246	-6.97345	3.09253e-12	3.32235e-11
	38	ENSG00000078098	FAP	2191	Q12884	fibroblast activation protein alpha [Source:HGNC Symbol;Acc:HGNC:3590]	NM_004460	2696	3.10451	-3.42201	1.27423	-2.68555	0.00724098	0.0150084
	39	ENSG00000043462	LCP2	3937	Q13094	lymphocyte cytosolic protein 2 [Source:HGNC Symbol;Acc:HGNC:6529]	NM_005565	4232	2.01256	-3.36866	1.52505	-2.20888	0.027183	0.0494058
	40	ENSG00000214376	VSTM5	387804	A8MXK1	V-set and transmembrane domain containing 5 [Source:HGNC Symbol;Acc:HGNC:34443]	NM_001144871	3056	5.70871	-3.36663	1.19642	-2.81393	0.00489397	0.0105212
	41	ENSG00000141485	SLC13A5	284111	Q86YT5	solute carrier family 13 member 5 [Source:HGNC Symbol;Acc:HGNC:23089]	NM_177550	3231	36.9548	-3.33039	0.464653	-7.16749	7.63874e-13	9.10759e-12
	42	ENSG00000187068	C3orf70	285382	A6NLC5	chromosome 3 open reading frame 70 [Source:HGNC Symbol;Acc:HGNC:33731]	NM_001025266	7159	2.34609	-3.3303	1.3855	-2.40368	0.0162308	0.0310402
	43	ENSG00000075290	WNT8B	7479	Q93098	Wnt family member 8B [Source:HGNC Symbol;Acc:HGNC:12789]	NM_003393	2144	5.23837	-3.3235	1.33866	-2.4827	0.0130391	0.0256081
	44	ENSG00000103313	MEFV	4210	O15553	MEFV innate immuity regulator, pyrin [Source:HGNC Symbol;Acc:HGNC:6998]	NM_000243	3506	2.25336	-3.21516	1.33226	-2.41331	0.0158085	0.0303577
	45	ENSG00000180613	GSX2	170825	Q9BZM3	GS homeobox 2 [Source:HGNC Symbol;Acc:HGNC:24959]	NM_133267	1673	3.3685	-3.19596	1.41692	-2.25557	0.0240976	0.0443401
	46	ENSG00000205413	SAMD9	54809	Q5K651	sterile alpha motif domain containing 9 [Source:HGNC Symbol;Acc:HGNC:1348]	NM_001193307	6754	4602.96	-3.17852	0.400126	-7.9438	1.96079e-15	3.50674e-14
	47	ENSG00000122877	EGR2	1959	P11161	early growth response 2 [Source:HGNC Symbol;Acc:HGNC:3239]	NM_000399	2979	26.6788	-3.15663	0.521785	-6.04968	1.45133e-09	1.0142e-08
	48	ENSG00000013725	CD6	923	P30203	CD6 molecule [Source:HGNC Symbol;Acc:HGNC:1691]	NM_006725	3252	4.8974	-3.14962	1.17442	-2.68185	0.0073216	0.0151632
	49	ENSG00000119922	IFIT2	3433	P09913	interferon induced protein with tetratricopeptide repeats 2 [Source:HGNC Symbol;Acc:HGNC:5409]	NM_001547	3393	8940.57	-3.09762	0.323905	-9.56335	1.14001e-21	5.64802e-20
	50	ENSG00000187566	NHLRC1	378884	Q6VVB1	NHL repeat containing E3 ubiquitin protein ligase 1 [Source:HGNC Symbol;Acc:HGNC:21576]	NM_198586	2238	3.3915	-3.05404	1.30461	-2.34097	0.0192339	0.0361513
	51	ENSG00000134321	RSAD2	91543	Q8WXG1	radical S-adenosyl methionine domain containing 2 [Source:HGNC Symbol;Acc:HGNC:30908]	NM_080657	3407	1879.88	-3.03914	0.350995	-8.65865	4.77389e-18	1.32638e-16
	52	ENSG00000111335	OAS2	4939	P29728	2'-5'-oligoadenylate synthetase 2 [Source:HGNC Symbol;Acc:HGNC:8087]	NM_016817	3613	7049.04	-3.01485	0.333522	-9.03945	1.57458e-19	5.66013e-18
	53	ENSG00000169181	GSG1L	146395	Q6UXU4	GSG1 like [Source:HGNC Symbol;Acc:HGNC:28283]	NM_001109763	5128	4.19192	-3.01464	1.00144	-3.01032	0.00260976	0.00591719
	54	ENSG00000131203	IDO1	3620	P14902	indoleamine 2,3-dioxygenase 1 [Source:HGNC Symbol;Acc:HGNC:6059]	NM_002164	1849	983.491	-2.98478	0.394264	-7.57051	3.71757e-14	5.50409e-13
	55	ENSG00000138135	CH25H	9023	O95992	cholesterol 25-hydroxylase [Source:HGNC Symbol;Acc:HGNC:1907]	NM_003956	1689	13.1973	-2.95899	0.645347	-4.58512	4.53736e-06	1.70795e-05
	56	ENSG00000184588	PDE4B	5142	Q07343	phosphodiesterase 4B [Source:HGNC Symbol;Acc:HGNC:8781]	NM_001037341	3998	2.78716	-2.95432	1.08285	-2.72827	0.00636669	0.0133719
	57	ENSG00000119917	IFIT3	3437	NA	interferon induced protein with tetratricopeptide repeats 3 [Source:HGNC Symbol;Acc:HGNC:5411]	NM_001289758	2523	4851.07	-2.94106	0.313542	-9.38012	6.59004e-21	2.98482e-19
	58	ENSG00000130182	ZSCAN10	84891	NA	zinc finger and SCAN domain containing 10 [Source:HGNC Symbol;Acc:HGNC:12997]	NM_032805	2716	3.12312	-2.93953	1.2302	-2.38948	0.0168722	0.0321064
	59	ENSG00000249709	ZNF564	163050	Q8TBZ8	zinc finger protein 564 [Source:HGNC Symbol;Acc:HGNC:31106]	NM_144976	2885	2.66849	-2.93064	1.26719	-2.31271	0.0207383	0.0386892
	60	ENSG00000172123	SLFN12	55106	Q8IYM2	schlafen family member 12 [Source:HGNC Symbol;Acc:HGNC:25500]	NM_018042	2506	3.07578	-2.91662	1.04985	-2.77812	0.00546749	0.0116511
	61	ENSG00000156475	PPP2R2B	5521	Q00005	protein phosphatase 2 regulatory subunit Bbeta [Source:HGNC Symbol;Acc:HGNC:9305]	NM_181675	10828	3.33952	-2.90275	1.23796	-2.34478	0.0190384	0.0358145
	62	ENSG00000168062	BATF2	116071	Q8N1L9	basic leucine zipper ATF-like transcription factor 2 [Source:HGNC Symbol;Acc:HGNC:25163]	NM_001300808	1949	311.8	-2.89221	0.32677	-8.8509	8.68174e-19	2.75173e-17
	63	ENSG00000255561	FDXACB1	91893	Q9BRP7	ferredoxin-fold anticodon binding domain containing 1 [Source:HGNC Symbol;Acc:HGNC:25110]	NM_138378	2774	6.10849	-2.86388	0.982107	-2.91606	0.0035448	0.00782513
	64	ENSG00000079215	SLC1A3	6507	P43003	solute carrier family 1 member 3 [Source:HGNC Symbol;Acc:HGNC:10941]	NM_001166695	3918	119.043	-2.84404	0.376894	-7.54599	4.48874e-14	6.54458e-13
	65	ENSG00000204542	C6orf15	29113	Q6UXA7	chromosome 6 open reading frame 15 [Source:HGNC Symbol;Acc:HGNC:13927]	NM_014070	1156	2.58574	-2.84117	1.23668	-2.29742	0.021595	0.0401113
	66	ENSG00000177294	FBXO39	162517	Q8N4B4	F-box protein 39 [Source:HGNC Symbol;Acc:HGNC:28565]	NM_153230	1685	4.91974	-2.83835	0.952992	-2.97836	0.00289796	0.00650703
	67	ENSG00000182508	LHFPL1	340596	Q86WI0	LHFPL tetraspan subfamily member 1 [Source:HGNC Symbol;Acc:HGNC:6587]	NM_178175	1559	5.6659	-2.83804	0.837705	-3.38788	0.000704361	0.00177762
	68	ENSG00000104804	TULP2	7288	O00295	TUB like protein 2 [Source:HGNC Symbol;Acc:HGNC:12424]	NM_003323	1763	3.00846	-2.82021	1.20881	-2.33304	0.0196458	0.0368395
	69	ENSG00000129993	CBFA2T3	863	O75081	CBFA2/RUNX1 partner transcriptional co-repressor 3 [Source:HGNC Symbol;Acc:HGNC:1537]	NM_175931	4033	3.32642	-2.81704	1.0824	-2.6026	0.00925211	0.0187628
	70	ENSG00000134326	CMPK2	129607	Q5EBM0	cytidine/uridine monophosphate kinase 2 [Source:HGNC Symbol;Acc:HGNC:27015]	NM_001256478	1224	1439.21	-2.8104	0.333991	-8.41461	3.94212e-17	9.4003e-16
	71	ENSG00000162739	SLAMF6	114836	Q96DU3	SLAM family member 6 [Source:HGNC Symbol;Acc:HGNC:21392]	NM_001184715	2743	3.98576	-2.74477	0.968827	-2.83308	0.00461013	0.00996701
	72	ENSG00000135625	EGR4	1961	NA	early growth response 4 [Source:HGNC Symbol;Acc:HGNC:3241]	NM_001965	2220	16.6439	-2.71148	0.609277	-4.45033	8.57404e-06	3.06467e-05
	73	ENSG00000185745	IFIT1	3434	P09914	interferon induced protein with tetratricopeptide repeats 1 [Source:HGNC Symbol;Acc:HGNC:5407]	NM_001270930	4613	7007.23	-2.67467	0.2907	-9.20081	3.5527e-20	1.39816e-18
	74	ENSG00000122367	LDB3	11155	NA	LIM domain binding 3 [Source:HGNC Symbol;Acc:HGNC:15710]	NM_001368064	2511	4.83677	-2.6119	1.05656	-2.47208	0.013433	0.0262907
	75	ENSG00000124256	ZBP1	81030	Q9H171	Z-DNA binding protein 1 [Source:HGNC Symbol;Acc:HGNC:16176]	NM_001160418	2073	83.9882	-2.60555	0.517985	-5.03016	4.90074e-07	2.18415e-06
	76	ENSG00000102313	ITIH6	347365	Q6UXX5	inter-alpha-trypsin inhibitor heavy chain family member 6 [Source:HGNC Symbol;Acc:HGNC:28907]	NM_198510	4964	6.5862	-2.59773	0.931435	-2.78896	0.00528778	0.0112981
	77	ENSG00000147697	GSDMC	56169	Q9BYG8	gasdermin C [Source:HGNC Symbol;Acc:HGNC:7151]	NM_031415	2450	29.4597	-2.58924	0.424973	-6.0927	1.11022e-09	7.9237e-09
	78	ENSG00000128052	KDR	3791	P35968	kinase insert domain receptor [Source:HGNC Symbol;Acc:HGNC:6307]	NM_002253	5833	4.56727	-2.57893	0.984919	-2.61842	0.00883389	0.017979
	79	ENSG00000078081	LAMP3	27074	Q9UQV4	lysosomal associated membrane protein 3 [Source:HGNC Symbol;Acc:HGNC:14582]	NM_014398	3196	2492.09	-2.54297	0.316351	-8.03845	9.09801e-16	1.72165e-14
	80	ENSG00000149781	FERMT3	83706	NA	FERM domain containing kindlin 3 [Source:HGNC Symbol;Acc:HGNC:23151]	NM_001382448	3772	86.2819	-2.54199	0.277558	-9.15841	5.26682e-20	2.00571e-18
	81	ENSG00000135114	OASL	8638	NA	2'-5'-oligoadenylate synthetase like [Source:HGNC Symbol;Acc:HGNC:8090]	NM_001395419	2324	3601.57	-2.51653	0.282954	-8.89376	5.90757e-19	1.92834e-17
	82	ENSG00000188408	MAGEB5	347541	Q9BZ81	MAGE family member B5 [Source:HGNC Symbol;Acc:HGNC:23795]	NM_001271752	1216	11.2516	-2.51432	0.565086	-4.44945	8.60907e-06	3.07504e-05
	83	ENSG00000138646	HERC5	51191	Q9UII4	HECT and RLD domain containing E3 ubiquitin protein ligase 5 [Source:HGNC Symbol;Acc:HGNC:24368]	NM_016323	3511	3340.96	-2.49666	0.2673	-9.34031	9.60543e-21	4.22556e-19
	84	ENSG00000183486	MX2	4600	P20592	MX dynamin like GTPase 2 [Source:HGNC Symbol;Acc:HGNC:7533]	NM_002463	3408	2112.11	-2.48224	0.301798	-8.22485	1.95436e-16	4.14395e-15
	85	ENSG00000174059	CD34	947	P28906	CD34 molecule [Source:HGNC Symbol;Acc:HGNC:1662]	NM_001025109	7969	8.17686	-2.46779	0.829822	-2.97388	0.00294063	0.0065951
	86	ENSG00000139318	DUSP6	1848	Q16828	dual specificity phosphatase 6 [Source:HGNC Symbol;Acc:HGNC:3072]	NM_001946	3627	427.902	-2.46632	0.179575	-13.7342	6.33529e-43	3.34438e-40
	87	ENSG00000130487	KLHDC7B	113730	NA	kelch domain containing 7B [Source:HGNC Symbol;Acc:HGNC:25145]	NM_138433	5125	38.3474	-2.45732	0.405431	-6.06101	1.35271e-09	9.53874e-09
	88	ENSG00000111186	WNT5B	81029	Q9H1J7	Wnt family member 5B [Source:HGNC Symbol;Acc:HGNC:16265]	NM_030775	2184	4.37194	-2.43544	1.01538	-2.39856	0.0164599	0.0314116
	89	ENSG00000167914	GSDMA	284110	Q96QA5	gasdermin A [Source:HGNC Symbol;Acc:HGNC:13311]	NM_178171	2135	45.6111	-2.43133	0.300335	-8.09538	5.70854e-16	1.12185e-14
	90	ENSG00000197838	CYP2A13	1553	Q16696	cytochrome P450 family 2 subfamily A member 13 [Source:HGNC Symbol;Acc:HGNC:2608]	NM_000766	1760	4.40669	-2.42796	0.908031	-2.67387	0.00749806	0.0154909
	91	ENSG00000070729	CNGB1	1258	Q14028	cyclic nucleotide gated channel subunit beta 1 [Source:HGNC Symbol;Acc:HGNC:2151]	NM_001297	5657	5.06491	-2.41355	0.886732	-2.72185	0.0064917	0.0136102
	92	ENSG00000099957	P2RX6	9127	O15547	purinergic receptor P2X 6 [Source:HGNC Symbol;Acc:HGNC:8538]	NM_001394696	2727	5.2633	-2.41338	1.03531	-2.33107	0.0197496	0.0370086
	93	ENSG00000125384	PTGER2	5732	P43116	prostaglandin E receptor 2 [Source:HGNC Symbol;Acc:HGNC:9594]	NM_000956	2458	3.92168	-2.37647	1.03325	-2.3	0.0214483	0.0398728
	94	ENSG00000111405	ENDOU	8909	P21128	endonuclease, poly(U) specific [Source:HGNC Symbol;Acc:HGNC:14369]	NM_006025	2332	2.73474	-2.37107	1.05004	-2.25807	0.0239411	0.044084
	95	ENSG00000169067	ACTBL2	345651	Q562R1	actin beta like 2 [Source:HGNC Symbol;Acc:HGNC:17780]	NM_001017992	2794	259.564	-2.35723	0.240812	-9.78864	1.25982e-22	7.5338e-21
	96	ENSG00000162757	C1orf74	148304	Q96LT6	chromosome 1 open reading frame 74 [Source:HGNC Symbol;Acc:HGNC:26319]	NM_152485	4684	5.78878	-2.35693	0.903025	-2.61003	0.00905332	0.0183962
	97	ENSG00000184979	USP18	11274	Q9UMW8	ubiquitin specific peptidase 18 [Source:HGNC Symbol;Acc:HGNC:12616]	NM_017414	1858	618.691	-2.35546	0.318867	-7.38695	1.50233e-13	2.01748e-12
	98	ENSG00000184486	POU3F2	5454	P20265	POU class 3 homeobox 2 [Source:HGNC Symbol;Acc:HGNC:9215]	NM_005604	4885	5.30058	-2.3367	0.825135	-2.8319	0.00462725	0.00999838
	99	ENSG00000157601	MX1	4599	P20591	MX dynamin like GTPase 1 [Source:HGNC Symbol;Acc:HGNC:7532]	NM_001144925	3470	8789.61	-2.32388	0.240706	-9.65442	4.70838e-22	2.51152e-20
	100	ENSG00000150873	C2orf50	130813	Q96LR7	chromosome 2 open reading frame 50 [Source:HGNC Symbol;Acc:HGNC:26324]	NM_001371321	7902	7.0294	-2.31784	0.719679	-3.22066	0.00127895	0.00308193
	101	ENSG00000146374	RSPO3	84870	Q9BXY4	R-spondin 3 [Source:HGNC Symbol;Acc:HGNC:20866]	NM_032784	4815	10.3788	-2.31152	0.621419	-3.71975	0.000199421	0.000562235
	102	ENSG00000100336	APOL4	80832	Q9BPW4	apolipoprotein L4 [Source:HGNC Symbol;Acc:HGNC:14867]	NM_001386885	3069	35.084	-2.31143	0.494207	-4.67705	2.91025e-06	1.13309e-05
	103	ENSG00000111913	RIPOR2	9750	Q9Y4F9	RHO family interacting cell polarization regulator 2 [Source:HGNC Symbol;Acc:HGNC:13872]	NM_014722	5553	31.2458	-2.30387	0.527365	-4.36864	1.2502e-05	4.33016e-05
	104	ENSG00000122733	PHF24	23349	Q9UPV7	PHD finger protein 24 [Source:HGNC Symbol;Acc:HGNC:29180]	NM_001347982	5757	10.6082	-2.30012	0.648914	-3.54456	0.000393263	0.00104359
	105	ENSG00000137628	DDX60	55601	Q8IY21	DExD/H-box helicase 60 [Source:HGNC Symbol;Acc:HGNC:25942]	NM_017631	6015	4020.41	-2.29578	0.248393	-9.24251	2.40791e-20	9.83006e-19
	106	ENSG00000132274	TRIM22	10346	Q8IYM9	tripartite motif containing 22 [Source:HGNC Symbol;Acc:HGNC:16379]	NM_006074	2888	1724.81	-2.29386	0.308971	-7.42417	1.13487e-13	1.54985e-12
	107	ENSG00000106366	SERPINE1	5054	P05121	serpin family E member 1 [Source:HGNC Symbol;Acc:HGNC:8583]	NM_001386466	3156	31.8652	-2.28416	0.413755	-5.52057	3.3791e-08	1.85208e-07
	108	ENSG00000271824	SMIM32	389332	A0A1B0GUA5	small integral membrane protein 32 [Source:HGNC Symbol;Acc:HGNC:53640]	NM_001350994	1695	7.04497	-2.23883	0.76966	-2.90885	0.00362759	0.00799637
	109	ENSG00000164690	SHH	6469	Q15465	sonic hedgehog signaling molecule [Source:HGNC Symbol;Acc:HGNC:10848]	NM_000193	4650	20.0002	-2.22409	0.485452	-4.58149	4.61677e-06	1.73486e-05
	110	ENSG00000163220	S100A9	6280	P06702	S100 calcium binding protein A9 [Source:HGNC Symbol;Acc:HGNC:10499]	NM_002965	573	21.8181	-2.21564	0.428088	-5.17566	2.27101e-07	1.07438e-06
	111	ENSG00000178229	ZNF543	125919	Q08ER8	zinc finger protein 543 [Source:HGNC Symbol;Acc:HGNC:25281]	NM_213598	3690	64.6564	-2.2068	0.352467	-6.261	3.82516e-10	2.96653e-09
	112	ENSG00000165731	RET	5979	P07949	ret proto-oncogene [Source:HGNC Symbol;Acc:HGNC:9967]	NM_020630	4159	20.2768	-2.18925	0.501624	-4.36433	1.27516e-05	4.40507e-05
	113	ENSG00000110446	SLC15A3	51296	Q8IY34	solute carrier family 15 member 3 [Source:HGNC Symbol;Acc:HGNC:18068]	NM_016582	2506	140.047	-2.18163	0.41129	-5.30436	1.13069e-07	5.6368e-07
	114	ENSG00000119737	GPR75	10936	O95800	G protein-coupled receptor 75 [Source:HGNC Symbol;Acc:HGNC:4526]	NM_006794	2094	6.62415	-2.17208	0.828314	-2.6223	0.00873396	0.0177898
	115	ENSG00000179388	EGR3	1960	Q06889	early growth response 3 [Source:HGNC Symbol;Acc:HGNC:3240]	NM_004430	4514	68.2257	-2.16727	0.395533	-5.47936	4.26862e-08	2.29857e-07
	116	ENSG00000162086	ZNF75A	7627	NA	zinc finger protein 75a [Source:HGNC Symbol;Acc:HGNC:13146]	NM_001302109	2859	188.728	-2.16409	0.257531	-8.40322	4.3439e-17	1.02152e-15
	117	ENSG00000196209	SIRPB2	284759	Q5JXA9	signal regulatory protein beta 2 [Source:HGNC Symbol;Acc:HGNC:16247]	NM_001122962	2679	30.907	-2.15656	0.372944	-5.78252	7.35913e-09	4.52817e-08
	118	ENSG00000271503	CCL5	6352	P13501	C-C motif chemokine ligand 5 [Source:HGNC Symbol;Acc:HGNC:10632]	NM_002985	1217	66.998	-2.12682	0.390159	-5.45116	5.00416e-08	2.6591e-07
	119	ENSG00000132530	XAF1	54739	Q6GPH4	XIAP associated factor 1 [Source:HGNC Symbol;Acc:HGNC:30932]	NM_001353137	1584	456.672	-2.11664	0.277751	-7.62064	2.52417e-14	3.826e-13
	120	ENSG00000168959	GRM5	2915	P41594	glutamate metabotropic receptor 5 [Source:HGNC Symbol;Acc:HGNC:4597]	NM_001384268	4475	389.696	-2.11633	0.294131	-7.19522	6.2362e-13	7.52324e-12
	121	ENSG00000159905	ZNF221	7638	Q9UK13	zinc finger protein 221 [Source:HGNC Symbol;Acc:HGNC:13014]	NM_001297589	2382	32.6219	-2.10115	0.424802	-4.94618	7.56832e-07	3.27113e-06
	122	ENSG00000165879	FRAT1	10023	Q92837	FRAT regulator of WNT signaling pathway 1 [Source:HGNC Symbol;Acc:HGNC:3944]	NM_005479	2645	57.2028	-2.09961	0.346095	-6.06658	1.30659e-09	9.23482e-09
	123	ENSG00000117971	CHRNB4	1143	P30926	cholinergic receptor nicotinic beta 4 subunit [Source:HGNC Symbol;Acc:HGNC:1964]	NM_000750	2596	6.69002	-2.08782	0.897613	-2.32597	0.02002	0.0374769
	124	ENSG00000196659	TTC30B	150737	Q8N4P2	tetratricopeptide repeat domain 30B [Source:HGNC Symbol;Acc:HGNC:26425]	NM_152517	3799	75.6879	-2.08	0.349716	-5.94769	2.71951e-09	1.81328e-08
	125	ENSG00000173825	TIGD3	220359	Q6B0B8	tigger transposable element derived 3 [Source:HGNC Symbol;Acc:HGNC:18334]	NM_145719	2028	28.0323	-2.07782	0.385531	-5.3895	7.06555e-08	3.65922e-07
	126	ENSG00000114757	PEX5L	51555	Q8IYB4	peroxisomal biogenesis factor 5 like [Source:HGNC Symbol;Acc:HGNC:30024]	NM_016559	9089	9.25175	-2.07342	0.65279	-3.17625	0.00149193	0.00354492
	127	ENSG00000101825	MXRA5	25878	Q9NR99	matrix remodeling associated 5 [Source:HGNC Symbol;Acc:HGNC:7539]	NM_015419	9804	32.9228	-2.05406	0.465203	-4.41541	1.0082e-05	3.55225e-05
	128	ENSG00000166189	HPS6	79803	Q86YV9	HPS6 biogenesis of lysosomal organelles complex 2 subunit 3 [Source:HGNC Symbol;Acc:HGNC:18817]	NM_024747	2688	119.139	-2.05195	0.305439	-6.71804	1.84188e-11	1.76123e-10
	129	ENSG00000118523	CCN2	1490	P29279	cellular communication network factor 2 [Source:HGNC Symbol;Acc:HGNC:2500]	NM_001901	2338	6415.36	-2.05005	0.201689	-10.1644	2.85823e-24	2.2555e-22
	130	ENSG00000204569	PPP1R10	5514	Q96QC0	protein phosphatase 1 regulatory subunit 10 [Source:HGNC Symbol;Acc:HGNC:9284]	NM_002714	4511	516.631	-2.03574	0.206055	-9.87961	5.1029e-23	3.28237e-21
	131	ENSG00000130303	BST2	684	Q10589	bone marrow stromal cell antigen 2 [Source:HGNC Symbol;Acc:HGNC:1119]	NM_004335	1001	193.627	-2.03111	0.33481	-6.06645	1.3077e-09	9.23835e-09
	132	ENSG00000189433	GJB4	127534	Q9NTQ9	gap junction protein beta 4 [Source:HGNC Symbol;Acc:HGNC:4286]	NM_153212	1444	76.4848	-2.02998	0.272781	-7.4418	9.93207e-14	1.36736e-12
	133	ENSG00000129682	FGF13	2258	Q92913	fibroblast growth factor 13 [Source:HGNC Symbol;Acc:HGNC:3670]	NM_004114	19575	6.2652	-2.02686	0.715612	-2.83235	0.00462073	0.00998571
	134	ENSG00000182459	TEX19	400629	Q8NA77	testis expressed 19 [Source:HGNC Symbol;Acc:HGNC:33802]	NM_207459	1935	15.1851	-2.02198	0.565755	-3.57395	0.000351633	0.000943914
	135	ENSG00000171403	KRT9	3857	P35527	keratin 9 [Source:HGNC Symbol;Acc:HGNC:6447]	NM_000226	2296	20.9142	-2.01544	0.424591	-4.74679	2.06674e-06	8.28048e-06
	136	ENSG00000109705	NKX3-2	579	P78367	NK3 homeobox 2 [Source:HGNC Symbol;Acc:HGNC:951]	NM_001189	2259	8.67022	-2.01527	0.724965	-2.77981	0.00543902	0.0115953
	137	ENSG00000132801	ZSWIM3	140831	Q96MP5	zinc finger SWIM-type containing 3 [Source:HGNC Symbol;Acc:HGNC:16157]	NM_080752	2776	80.4464	-2.00789	0.293702	-6.83649	8.11597e-12	8.17955e-11
	138	ENSG00000185885	IFITM1	8519	P13164	interferon induced transmembrane protein 1 [Source:HGNC Symbol;Acc:HGNC:5412]	NM_003641	668	2325.14	-2.00577	0.203789	-9.84239	7.39327e-23	4.60096e-21
	139	ENSG00000172243	CLEC7A	64581	Q9BXN2	C-type lectin domain containing 7A [Source:HGNC Symbol;Acc:HGNC:14558]	NM_022570	2446	53.6068	-1.99821	0.427236	-4.67706	2.91011e-06	1.13309e-05
	140	ENSG00000178093	TSSK6	83983	Q9BXA6	testis specific serine kinase 6 [Source:HGNC Symbol;Acc:HGNC:30410]	NM_032037	1330	40.7229	-1.99146	0.329821	-6.03801	1.56025e-09	1.08375e-08
	141	ENSG00000114771	AADAC	13	P22760	arylacetamide deacetylase [Source:HGNC Symbol;Acc:HGNC:17]	NM_001086	1563	10.7014	-1.98226	0.52756	-3.75741	0.000171679	0.000490616
	142	ENSG00000185201	IFITM2	10581	Q01629	interferon induced transmembrane protein 2 [Source:HGNC Symbol;Acc:HGNC:5413]	NM_006435	1006	333.526	-1.98118	0.285421	-6.94124	3.8867e-12	4.09508e-11
	143	ENSG00000130589	HELZ2	85441	Q9BYK8	helicase with zinc finger 2 [Source:HGNC Symbol;Acc:HGNC:30021]	NM_033405	7827	12836.6	-1.97283	0.197223	-10.0031	1.47716e-23	1.0326e-21
	144	ENSG00000170961	HAS2	3037	Q92819	hyaluronan synthase 2 [Source:HGNC Symbol;Acc:HGNC:4819]	NM_005328	4240	7.69433	-1.96628	0.721201	-2.7264	0.00640295	0.0134407
	145	ENSG00000133106	EPSTI1	94240	Q96J88	epithelial stromal interaction 1 [Source:HGNC Symbol;Acc:HGNC:16465]	NM_001002264	3160	942.463	-1.96118	0.234438	-8.36548	5.98687e-17	1.38032e-15
	146	ENSG00000139269	INHBE	83729	P58166	inhibin subunit beta E [Source:HGNC Symbol;Acc:HGNC:24029]	NM_031479	2460	11.392	-1.95096	0.683549	-2.85417	0.00431499	0.00939128
	147	ENSG00000177409	SAMD9L	219285	Q8IVG5	sterile alpha motif domain containing 9 like [Source:HGNC Symbol;Acc:HGNC:1349]	NM_001350085	7150	2322.89	-1.94659	0.261086	-7.45575	8.93569e-14	1.2391e-12
	148	ENSG00000188993	LRRC66	339977	Q68CR7	leucine rich repeat containing 66 [Source:HGNC Symbol;Acc:HGNC:34299]	NM_001024611	3435	10.5422	-1.93761	0.608369	-3.18492	0.00144794	0.00344843
	149	ENSG00000089335	ZNF302	55900	Q9NR11	zinc finger protein 302 [Source:HGNC Symbol;Acc:HGNC:13848]	NM_001012320	2600	229.639	-1.93659	0.265934	-7.2822	3.28414e-13	4.16199e-12
	150	ENSG00000102524	TNFSF13B	10673	Q9Y275	TNF superfamily member 13b [Source:HGNC Symbol;Acc:HGNC:11929]	NM_001145645	2614	63.9793	-1.92617	0.357385	-5.3896	7.06139e-08	3.6583e-07
	151	ENSG00000101347	SAMHD1	25939	Q9Y3Z3	SAM and HD domain containing deoxynucleoside triphosphate triphosphohydrolase 1 [Source:HGNC Symbol;Acc:HGNC:15925]	NM_015474	4649	2604.17	-1.92021	0.25176	-7.62714	2.40015e-14	3.65248e-13
	152	ENSG00000187678	SPRY4	81848	NA	sprouty RTK signaling antagonist 4 [Source:HGNC Symbol;Acc:HGNC:15533]	NM_030964	4938	439.911	-1.9169	0.137567	-13.9343	3.91782e-44	2.72627e-41
	153	ENSG00000231852	CYP21A2	1589	P08686	cytochrome P450 family 21 subfamily A member 2 [Source:HGNC Symbol;Acc:HGNC:2600]	NM_001368143	1914	28.7406	-1.91618	0.384191	-4.98757	6.11419e-07	2.68509e-06
	154	ENSG00000188729	OSTN	344901	P61366	osteocrin [Source:HGNC Symbol;Acc:HGNC:29961]	NM_198184	3231	5.47727	-1.914	0.75341	-2.54045	0.0110712	0.0220906
	155	ENSG00000140807	NKD1	85407	Q969G9	NKD inhibitor of WNT signaling pathway 1 [Source:HGNC Symbol;Acc:HGNC:17045]	NM_033119	17039	21.7949	-1.91294	0.402757	-4.7496	2.03815e-06	8.17876e-06
	156	ENSG00000234465	PINLYP	390940	A6NC86	phospholipase A2 inhibitor and LY6/PLAUR domain containing [Source:HGNC Symbol;Acc:HGNC:44206]	NM_001193621	1908	5.38631	-1.90753	0.719087	-2.65271	0.00798476	0.0163947
	157	ENSG00000168124	OR1F1	4992	O43749	olfactory receptor family 1 subfamily F member 1 [Source:HGNC Symbol;Acc:HGNC:8194]	NM_001370641	942	11.4643	-1.90634	0.624591	-3.05213	0.0022722	0.00521281
	158	ENSG00000138035	PNPT1	87178	Q8TCS8	polyribonucleotide nucleotidyltransferase 1 [Source:HGNC Symbol;Acc:HGNC:23166]	NM_033109	4549	2087.74	-1.90595	0.218108	-8.73858	2.36066e-18	6.89681e-17
	159	ENSG00000184378	ACTRT3	84517	Q9BYD9	actin related protein T3 [Source:HGNC Symbol;Acc:HGNC:24022]	NM_032487	1671	9.09444	-1.90177	0.734421	-2.58948	0.00961205	0.0194105
	160	ENSG00000196639	HRH1	3269	P35367	histamine receptor H1 [Source:HGNC Symbol;Acc:HGNC:5182]	NM_001098213	2080	141.74	-1.90042	0.261415	-7.26974	3.60172e-13	4.53817e-12
	161	ENSG00000164761	TNFRSF11B	4982	O00300	TNF receptor superfamily member 11b [Source:HGNC Symbol;Acc:HGNC:11909]	NM_002546	2087	156.047	-1.89673	0.25217	-7.52162	5.4102e-14	7.78429e-13
	162	ENSG00000111331	OAS3	4940	Q9Y6K5	2'-5'-oligoadenylate synthetase 3 [Source:HGNC Symbol;Acc:HGNC:8088]	NM_006187	6599	16067.8	-1.88114	0.23477	-8.01271	1.12208e-15	2.07964e-14
	163	ENSG00000140987	ZSCAN32	54925	Q9NX65	zinc finger and SCAN domain containing 32 [Source:HGNC Symbol;Acc:HGNC:20812]	NM_001284528	2788	296.895	-1.87364	0.195463	-9.58567	9.18607e-22	4.64124e-20
	164	ENSG00000163449	TMEM169	92691	Q96HH4	transmembrane protein 169 [Source:HGNC Symbol;Acc:HGNC:25130]	NM_001142311	3322	165.811	-1.87126	0.26668	-7.01688	2.2688e-12	2.48449e-11
	165	ENSG00000083817	ZNF416	55659	Q9BWM5	zinc finger protein 416 [Source:HGNC Symbol;Acc:HGNC:20645]	NM_001353405	2545	69.9355	-1.86821	0.329774	-5.66513	1.46911e-08	8.55153e-08
	166	ENSG00000186446	ZNF501	115560	Q96CX3	zinc finger protein 501 [Source:HGNC Symbol;Acc:HGNC:23717]	NM_145044	3099	6.17894	-1.85636	0.801894	-2.31497	0.0206147	0.0384772
	167	ENSG00000182866	LCK	3932	NA	LCK proto-oncogene, Src family tyrosine kinase [Source:HGNC Symbol;Acc:HGNC:6524]	NM_001330468	1947	15.7357	-1.8529	0.493861	-3.75186	0.000175526	0.000500955
	168	ENSG00000161405	IKZF3	22806	Q9UKT9	IKAROS family zinc finger 3 [Source:HGNC Symbol;Acc:HGNC:13178]	NM_012481	9788	311.364	-1.84591	0.22576	-8.17644	2.92349e-16	6.01556e-15
	169	ENSG00000197841	ZNF181	339318	Q2M3W8	zinc finger protein 181 [Source:HGNC Symbol;Acc:HGNC:12971]	NM_001145665	2265	179.697	-1.84376	0.200308	-9.20464	3.42816e-20	1.35262e-18
	170	ENSG00000137959	IFI44L	10964	NA	interferon induced protein 44 like [Source:HGNC Symbol;Acc:HGNC:17817]	NM_001375649	1447	5533.11	-1.84301	0.243798	-7.55959	4.04338e-14	5.95194e-13
	171	ENSG00000166546	BEAN1	146227	Q3B7T3	brain expressed associated with NEDD4 1 [Source:HGNC Symbol;Acc:HGNC:24160]	NM_001178020	2907	65.7035	-1.84138	0.284337	-6.47605	9.41523e-11	8.04789e-10
	172	ENSG00000140835	CHST4	10164	Q8NCG5	carbohydrate sulfotransferase 4 [Source:HGNC Symbol;Acc:HGNC:1972]	NM_005769	2412	223.681	-1.83587	0.331801	-5.53305	3.14709e-08	1.73368e-07
	173	ENSG00000146859	TMEM140	55281	Q9NV12	transmembrane protein 140 [Source:HGNC Symbol;Acc:HGNC:21870]	NM_018295	1997	1481.1	-1.83243	0.2135	-8.58285	9.25535e-18	2.43454e-16
	174	ENSG00000105464	GRIN2D	2906	O15399	glutamate ionotropic receptor NMDA type subunit 2D [Source:HGNC Symbol;Acc:HGNC:4588]	NM_000836	5511	18.0236	-1.83008	0.569894	-3.21126	0.00132154	0.00317505
	175	ENSG00000188060	RAB42	115273	Q8N4Z0	RAB42, member RAS oncogene family [Source:HGNC Symbol;Acc:HGNC:28702]	NM_152304	1950	160.727	-1.83004	0.218322	-8.38233	5.18905e-17	1.20545e-15
	176	ENSG00000109956	B3GAT1	27087	Q9P2W7	beta-1,3-glucuronyltransferase 1 [Source:HGNC Symbol;Acc:HGNC:921]	NM_001367973	3976	10.9861	-1.82978	0.595431	-3.07304	0.00211892	0.00489047
	177	ENSG00000111087	GLI1	2735	P08151	GLI family zinc finger 1 [Source:HGNC Symbol;Acc:HGNC:4317]	NM_005269	3972	11.1027	-1.82849	0.741543	-2.46579	0.0136713	0.0266888
	178	ENSG00000196814	MVB12B	89853	Q9H7P6	multivesicular body subunit 12B [Source:HGNC Symbol;Acc:HGNC:23368]	NM_033446	4838	13.4372	-1.82221	0.563206	-3.23542	0.00121464	0.00294224
	179	ENSG00000152689	RASGRP3	25780	Q8IV61	RAS guanyl releasing protein 3 [Source:HGNC Symbol;Acc:HGNC:14545]	NM_001349975	4738	154.898	-1.82175	0.342482	-5.31926	1.04191e-07	5.22971e-07
	180	ENSG00000168412	MTNR1A	4543	P48039	melatonin receptor 1A [Source:HGNC Symbol;Acc:HGNC:7463]	NM_005958	1289	54.4332	-1.82031	0.275075	-6.61751	3.6529e-11	3.33864e-10
	181	ENSG00000259207	ITGB3	3690	P05106	integrin subunit beta 3 [Source:HGNC Symbol;Acc:HGNC:6156]	NM_000212	5941	34.9986	-1.81864	0.400604	-4.53974	5.63247e-06	2.08834e-05
	182	ENSG00000062524	LTK	4058	P29376	leukocyte receptor tyrosine kinase [Source:HGNC Symbol;Acc:HGNC:6721]	NM_002344	3072	5.17264	-1.81397	0.795796	-2.27945	0.0226405	0.0419059
	183	ENSG00000255690	TRIL	9865	Q7L0X0	TLR4 interactor with leucine rich repeats [Source:HGNC Symbol;Acc:HGNC:22200]	NM_014817	4973	16.5948	-1.81169	0.503995	-3.59465	0.000324825	0.000878576
	184	ENSG00000242732	RTL5	340526	Q5HYW3	retrotransposon Gag like 5 [Source:HGNC Symbol;Acc:HGNC:29430]	NM_001024455	4105	6.22247	-1.81117	0.663649	-2.7291	0.00635065	0.0133437
	185	ENSG00000183347	GBP6	163351	Q6ZN66	guanylate binding protein family member 6 [Source:HGNC Symbol;Acc:HGNC:25395]	NM_198460	4685	7.82987	-1.80337	0.633126	-2.84836	0.00439446	0.00954387
	186	ENSG00000086548	CEACAM6	4680	P40199	CEA cell adhesion molecule 6 [Source:HGNC Symbol;Acc:HGNC:1818]	NM_002483	2594	504.508	-1.80219	0.130042	-13.8586	1.12896e-43	6.40119e-41
	187	ENSG00000198944	SOWAHA	134548	Q2M3V2	sosondowah ankyrin repeat domain family member A [Source:HGNC Symbol;Acc:HGNC:27033]	NM_175873	3485	20.6845	-1.80155	0.443629	-4.06094	4.88748e-05	0.000153293
	188	ENSG00000181381	DDX60L	91351	NA	DExD/H-box 60 like [Source:HGNC Symbol;Acc:HGNC:26429]	NM_001012967	6759	2857.25	-1.7976	0.257271	-6.98717	2.80478e-12	3.04097e-11
	189	ENSG00000196611	MMP1	4312	P03956	matrix metallopeptidase 1 [Source:HGNC Symbol;Acc:HGNC:7155]	NM_001145938	1971	4.80199	-1.78766	0.710206	-2.5171	0.0118325	0.0234611
	190	ENSG00000162849	KIF26B	55083	Q2KJY2	kinesin family member 26B [Source:HGNC Symbol;Acc:HGNC:25484]	NM_018012	13593	33.2506	-1.78344	0.413002	-4.31822	1.57291e-05	5.34627e-05
	191	ENSG00000184675	AMER1	139285	Q5JTC6	APC membrane recruitment protein 1 [Source:HGNC Symbol;Acc:HGNC:26837]	NM_152424	8407	212.449	-1.77825	0.257225	-6.91319	4.73877e-12	4.91836e-11
	192	ENSG00000181634	TNFSF15	9966	O95150	TNF superfamily member 15 [Source:HGNC Symbol;Acc:HGNC:11931]	NM_001204344	6583	87.9098	-1.76361	0.229399	-7.68797	1.49491e-14	2.36666e-13
	193	ENSG00000146955	RAB19	401409	A4D1S5	RAB19, member RAS oncogene family [Source:HGNC Symbol;Acc:HGNC:19982]	NM_001008749	2661	52.4925	-1.76137	0.36281	-4.85481	1.20502e-06	5.03208e-06
	194	ENSG00000136098	NEK3	4752	P51956	NIMA related kinase 3 [Source:HGNC Symbol;Acc:HGNC:7746]	NM_001146099	2345	35.679	-1.76095	0.391816	-4.49432	6.97928e-06	2.54213e-05
	195	ENSG00000266074	BAHCC1	57597	NA	BAH domain and coiled-coil containing 1 [Source:HGNC Symbol;Acc:HGNC:29279]	NM_001377448	10726	50.2352	-1.75197	0.354058	-4.94825	7.48849e-07	3.23845e-06
	196	ENSG00000125848	FLRT3	23767	Q9NZU0	fibronectin leucine rich transmembrane protein 3 [Source:HGNC Symbol;Acc:HGNC:3762]	NM_013281	4776	240.342	-1.75022	0.204222	-8.5702	1.03301e-17	2.70794e-16
	197	ENSG00000198049	AVPR1B	553	P47901	arginine vasopressin receptor 1B [Source:HGNC Symbol;Acc:HGNC:896]	NM_000707	5026	67.861	-1.74264	0.292141	-5.96506	2.44542e-09	1.6462e-08
	198	ENSG00000196684	HSH2D	84941	Q96JZ2	hematopoietic SH2 domain containing [Source:HGNC Symbol;Acc:HGNC:24920]	NM_032855	2366	1272.71	-1.74262	0.197086	-8.84193	9.40756e-19	2.9573e-17
	199	ENSG00000100346	CACNA1I	8911	Q9P0X4	calcium voltage-gated channel subunit alpha1 I [Source:HGNC Symbol;Acc:HGNC:1396]	NM_001003406	9892	67.0428	-1.74249	0.295196	-5.90283	3.57325e-09	2.32778e-08
	200	ENSG00000235750	KIAA0040	9674	Q15053	KIAA0040 [Source:HGNC Symbol;Acc:HGNC:28950]	NM_014656	4548	642.209	-1.73495	0.161269	-10.7581	5.42714e-27	6.54206e-25
	201	ENSG00000057657	PRDM1	639	O75626	PR/SET domain 1 [Source:HGNC Symbol;Acc:HGNC:9346]	NM_001198	5148	41.6189	-1.72762	0.324751	-5.31982	1.03872e-07	5.21712e-07
	202	ENSG00000175040	CHST2	9435	Q9Y4C5	carbohydrate sulfotransferase 2 [Source:HGNC Symbol;Acc:HGNC:1970]	NM_004267	4142	13.8768	-1.72749	0.601669	-2.87116	0.00408965	0.00892621
	203	ENSG00000164691	TAGAP	117289	Q8N103	T cell activation RhoGTPase activating protein [Source:HGNC Symbol;Acc:HGNC:15669]	NM_152133	3720	4.30047	-1.72181	0.754026	-2.28348	0.0224019	0.0415145
	204	ENSG00000260325	HSPB9	94086	Q9BQS6	heat shock protein family B (small) member 9 [Source:HGNC Symbol;Acc:HGNC:30589]	NM_033194	549	5.11369	-1.72091	0.737419	-2.33369	0.0196121	0.0367853
	205	ENSG00000152778	IFIT5	24138	Q13325	interferon induced protein with tetratricopeptide repeats 5 [Source:HGNC Symbol;Acc:HGNC:13328]	NM_012420	4029	988.803	-1.71929	0.200057	-8.59401	8.39893e-18	2.23228e-16
	206	ENSG00000137965	IFI44	10561	Q8TCB0	interferon induced protein 44 [Source:HGNC Symbol;Acc:HGNC:16938]	NM_006417	1682	6351.86	-1.71841	0.18733	-9.17315	4.59394e-20	1.78045e-18
	207	ENSG00000117013	KCNQ4	9132	P56696	potassium voltage-gated channel subfamily Q member 4 [Source:HGNC Symbol;Acc:HGNC:6298]	NM_004700	4324	12.0748	-1.71654	0.528702	-3.24671	0.00116746	0.00283978
	208	ENSG00000185479	KRT6B	3854	P04259	keratin 6B [Source:HGNC Symbol;Acc:HGNC:6444]	NM_005555	2302	94.6475	-1.71472	0.234417	-7.31482	2.5772e-13	3.31828e-12
	209	ENSG00000108771	DHX58	79132	Q96C10	DExH-box helicase 58 [Source:HGNC Symbol;Acc:HGNC:29517]	NM_024119	2591	752.785	-1.71403	0.203943	-8.40444	4.29905e-17	1.01409e-15
	210	ENSG00000176024	ZNF613	79898	Q6PF04	zinc finger protein 613 [Source:HGNC Symbol;Acc:HGNC:25827]	NM_024840	2225	82.2428	-1.71164	0.323126	-5.29714	1.1763e-07	5.84863e-07
	211	ENSG00000197044	ZNF441	126068	Q8N8Z8	zinc finger protein 441 [Source:HGNC Symbol;Acc:HGNC:20875]	NM_152355	4448	131.159	-1.7086	0.191797	-8.90838	5.17837e-19	1.70706e-17
	212	ENSG00000128408	RIBC2	26150	Q9H4K1	RIB43A domain with coiled-coils 2 [Source:HGNC Symbol;Acc:HGNC:13241]	NM_015653	1490	16.0043	-1.70616	0.561188	-3.04027	0.00236366	0.00540322
	213	ENSG00000089127	OAS1	4938	P00973	2'-5'-oligoadenylate synthetase 1 [Source:HGNC Symbol;Acc:HGNC:8086]	NM_002534	3504	15374.6	-1.70596	0.199411	-8.55504	1.17831e-17	3.05223e-16
	214	ENSG00000156049	GNA14	9630	O95837	G protein subunit alpha 14 [Source:HGNC Symbol;Acc:HGNC:4382]	NM_004297	2497	5.60254	-1.70478	0.71789	-2.37471	0.0175626	0.0332961
	215	ENSG00000117228	GBP1	2633	P32455	guanylate binding protein 1 [Source:HGNC Symbol;Acc:HGNC:4182]	NM_002053	2883	3333.56	-1.70408	0.216046	-7.88758	3.08114e-15	5.36013e-14
	216	ENSG00000182013	PNMA8A	55228	Q86V59	PNMA family member 8A [Source:HGNC Symbol;Acc:HGNC:25578]	NM_001103149	3335	11.1333	-1.70298	0.564971	-3.01427	0.00257597	0.00584662
	217	ENSG00000184584	STING1	340061	Q86WV6	stimulator of interferon response cGAMP interactor 1 [Source:HGNC Symbol;Acc:HGNC:27962]	NM_198282	2170	463.793	-1.69456	0.253807	-6.67655	2.44635e-11	2.29621e-10
	218	ENSG00000224383	PRR29	92340	P0C7W0	proline rich 29 [Source:HGNC Symbol;Acc:HGNC:25673]	NM_001191031	565	6.03363	-1.6944	0.728131	-2.32705	0.0199628	0.0373881
	219	ENSG00000205808	PLPP6	403313	Q8IY26	phospholipid phosphatase 6 [Source:HGNC Symbol;Acc:HGNC:23682]	NM_203453	2965	304.662	-1.6934	0.19581	-8.6482	5.2319e-18	1.44576e-16
	220	ENSG00000175518	UBQLNL	143630	Q8IYU4	ubiquilin like [Source:HGNC Symbol;Acc:HGNC:28294]	NM_145053	2307	7.85153	-1.68903	0.676284	-2.49752	0.0125066	0.0246699
	221	ENSG00000139800	ZIC5	85416	Q96T25	Zic family member 5 [Source:HGNC Symbol;Acc:HGNC:20322]	NM_033132	4497	11.756	-1.68838	0.597894	-2.82388	0.00474463	0.0102217
	222	ENSG00000130749	ZC3H4	23211	Q9UPT8	zinc finger CCCH-type containing 4 [Source:HGNC Symbol;Acc:HGNC:17808]	NM_015168	6143	886.696	-1.68739	0.207534	-8.13068	4.26905e-16	8.62101e-15
	223	ENSG00000150048	CLEC1A	51267	Q8NC01	C-type lectin domain family 1 member A [Source:HGNC Symbol;Acc:HGNC:24355]	NM_016511	2685	12.9435	-1.68602	0.560572	-3.00768	0.00263252	0.00596348
	224	ENSG00000183625	CCR3	1232	P51677	C-C motif chemokine receptor 3 [Source:HGNC Symbol;Acc:HGNC:1604]	NM_178328	1786	63.0249	-1.68544	0.268461	-6.27815	3.42632e-10	2.68855e-09
	225	ENSG00000145936	KCNMB1	3779	Q16558	potassium calcium-activated channel subfamily M regulatory beta subunit 1 [Source:HGNC Symbol;Acc:HGNC:6285]	NM_004137	4742	7.96738	-1.68392	0.657854	-2.55972	0.0104755	0.0209881
	226	ENSG00000132109	TRIM21	6737	P19474	tripartite motif containing 21 [Source:HGNC Symbol;Acc:HGNC:11312]	NM_003141	1935	903.656	-1.68139	0.202238	-8.31394	9.25784e-17	2.05403e-15
	227	ENSG00000196482	ESRRG	2104	P62508	estrogen related receptor gamma [Source:HGNC Symbol;Acc:HGNC:3474]	NM_001243515	5542	12.3911	-1.68077	0.504898	-3.32893	0.000871793	0.00216977
	228	ENSG00000204539	CDSN	1041	NA	corneodesmosin [Source:HGNC Symbol;Acc:HGNC:1802]	NM_001264	2555	24.6846	-1.68051	0.431964	-3.8904	0.00010008	0.000297965
	229	ENSG00000101349	PAK5	57144	Q9P286	p21 (RAC1) activated kinase 5 [Source:HGNC Symbol;Acc:HGNC:15916]	NM_177990	4728	7.86966	-1.67511	0.721151	-2.32282	0.0201886	0.0377601
	230	ENSG00000185112	FAM43A	131583	Q8N2R8	family with sequence similarity 43 member A [Source:HGNC Symbol;Acc:HGNC:26888]	NM_153690	3155	282.873	-1.67449	0.165423	-10.1225	4.38981e-24	3.36018e-22
	231	ENSG00000132846	ZBED3	84327	Q96IU2	zinc finger BED-type containing 3 [Source:HGNC Symbol;Acc:HGNC:20711]	NM_001329564	6134	95.0733	-1.67358	0.279374	-5.99047	2.09237e-09	1.43001e-08
	232	ENSG00000170581	STAT2	6773	P52630	signal transducer and activator of transcription 2 [Source:HGNC Symbol;Acc:HGNC:11363]	NM_001385114	4405	3037.3	-1.67215	0.154665	-10.8114	3.03885e-27	3.78225e-25
	233	ENSG00000146215	CRIP3	401262	Q6Q6R5	cysteine rich protein 3 [Source:HGNC Symbol;Acc:HGNC:17751]	NM_001366068	991	15.2743	-1.67194	0.491957	-3.39855	0.000677434	0.00171391
	234	ENSG00000172927	MYEOV	26579	Q96EZ4	myeloma overexpressed [Source:HGNC Symbol;Acc:HGNC:7563]	NM_138768	2287	1190.72	-1.66983	0.123149	-13.5595	6.96423e-42	3.43921e-39
	235	ENSG00000135363	LMO2	4005	P25791	LIM domain only 2 [Source:HGNC Symbol;Acc:HGNC:6642]	NM_001142315	1687	37.6037	-1.66727	0.37304	-4.46942	7.84334e-06	2.82792e-05
	236	ENSG00000172738	TMEM217	221468	NA	transmembrane protein 217 [Source:HGNC Symbol;Acc:HGNC:21238]	NM_001395244	1432	7.19964	-1.65579	0.739713	-2.23842	0.0251938	0.046163
	237	ENSG00000183638	RP1L1	94137	Q8IWN7	RP1 like 1 [Source:HGNC Symbol;Acc:HGNC:15946]	NM_178857	8014	8.90032	-1.65437	0.594421	-2.78317	0.00538313	0.0114842
	238	ENSG00000197816	CCDC180	100499483	NA	coiled-coil domain containing 180 [Source:HGNC Symbol;Acc:HGNC:29303]	NM_020893	7060	7.4527	-1.65156	0.686393	-2.40614	0.0161223	0.0308628
	239	ENSG00000147124	ZNF41	7592	P51814	zinc finger protein 41 [Source:HGNC Symbol;Acc:HGNC:13107]	NM_001324143	4297	154.075	-1.64918	0.238131	-6.92548	4.34491e-12	4.54657e-11
	240	ENSG00000138496	PARP9	83666	Q8IXQ6	poly(ADP-ribose) polymerase family member 9 [Source:HGNC Symbol;Acc:HGNC:24118]	NM_001387876	3045	3918.26	-1.64509	0.196162	-8.38638	5.01343e-17	1.1682e-15
	241	ENSG00000124201	ZNFX1	57169	Q9P2E3	zinc finger NFX1-type containing 1 [Source:HGNC Symbol;Acc:HGNC:29271]	NM_021035	7209	9306.43	-1.64491	0.18847	-8.72773	2.59826e-18	7.56213e-17
	242	ENSG00000187775	DNAH17	8632	Q9UFH2	dynein axonemal heavy chain 17 [Source:HGNC Symbol;Acc:HGNC:2946]	NM_173628	13725	14.9228	-1.64385	0.446033	-3.68549	0.000228259	0.00063639
	243	ENSG00000166750	SLFN5	162394	NA	schlafen family member 5 [Source:HGNC Symbol;Acc:HGNC:28286]	NM_001330183	2540	6084.36	-1.64187	0.179172	-9.16365	5.01724e-20	1.92022e-18
	244	ENSG00000138829	FBN2	2201	P35556	fibrillin 2 [Source:HGNC Symbol;Acc:HGNC:3604]	NM_001999	10927	43.3818	-1.63751	0.269126	-6.08454	1.16827e-09	8.31087e-09
	245	ENSG00000173702	MUC13	56667	Q9H3R2	mucin 13, cell surface associated [Source:HGNC Symbol;Acc:HGNC:7511]	NM_033049	2879	935.886	-1.63659	0.238156	-6.87194	6.33362e-12	6.4684e-11
	246	ENSG00000010030	ETV7	51513	Q9Y603	ETS variant transcription factor 7 [Source:HGNC Symbol;Acc:HGNC:18160]	NM_001207035	1530	461.876	-1.63502	0.241683	-6.76517	1.33156e-11	1.30088e-10
	247	ENSG00000214654	B3GALT9	100288842	NA	beta-1,3-galactosyltransferase 9 [Source:HGNC Symbol;Acc:HGNC:53652]	NM_001386823	3856	41.8729	-1.63489	0.323202	-5.05842	4.22741e-07	1.90682e-06
	248	ENSG00000115415	STAT1	6772	NA	signal transducer and activator of transcription 1 [Source:HGNC Symbol;Acc:HGNC:11362]	NM_001384884	5495	11835.2	-1.63186	0.204642	-7.97422	1.53342e-15	2.78802e-14
	249	ENSG00000186765	FSCN2	25794	O14926	fascin actin-bundling protein 2, retinal [Source:HGNC Symbol;Acc:HGNC:3960]	NM_012418	1684	25.4675	-1.63176	0.420963	-3.87624	0.000106083	0.00031461
	250	ENSG00000154118	JPH3	57338	Q8WXH2	junctophilin 3 [Source:HGNC Symbol;Acc:HGNC:14203]	NM_020655	4382	83.5422	-1.62909	0.256789	-6.34406	2.23782e-10	1.80625e-09
	251	ENSG00000188582	PAQR9	344838	NA	progestin and adipoQ receptor family member 9 [Source:HGNC Symbol;Acc:HGNC:30131]	NM_001375300	1824	17.6455	-1.62779	0.433397	-3.75588	0.000172734	0.000493262
	252	ENSG00000198890	PRMT6	55170	Q96LA8	protein arginine methyltransferase 6 [Source:HGNC Symbol;Acc:HGNC:18241]	NM_018137	2621	69.0955	-1.62775	0.327165	-4.97533	6.5135e-07	2.84804e-06
	253	ENSG00000182795	C1orf116	79098	Q9BW04	chromosome 1 open reading frame 116 [Source:HGNC Symbol;Acc:HGNC:28667]	NM_023938	5501	8167.45	-1.6258	0.18825	-8.63643	5.79987e-18	1.59408e-16
	254	ENSG00000178295	GEN1	348654	Q17RS7	GEN1 Holliday junction 5' flap endonuclease [Source:HGNC Symbol;Acc:HGNC:26881]	NM_182625	9854	76.2338	-1.62514	0.364512	-4.4584	8.25738e-06	2.96117e-05
	255	ENSG00000189325	BNIP5	389384	P0C671	BCL2 interacting protein 5 [Source:HGNC Symbol;Acc:HGNC:33769]	NM_001010903	3735	134.776	-1.61398	0.18734	-8.61526	6.97831e-18	1.89753e-16
	256	ENSG00000124102	PI3	5266	P19957	peptidase inhibitor 3 [Source:HGNC Symbol;Acc:HGNC:8947]	NM_002638	551	83.5255	-1.61289	0.240705	-6.7007	2.07423e-11	1.96987e-10
	257	ENSG00000213588	ZBTB9	221504	Q96C00	zinc finger and BTB domain containing 9 [Source:HGNC Symbol;Acc:HGNC:28323]	NM_152735	2715	320.797	-1.61249	0.172635	-9.34046	9.5916e-21	4.22556e-19
	258	ENSG00000106785	TRIM14	9830	Q14142	tripartite motif containing 14 [Source:HGNC Symbol;Acc:HGNC:16283]	NM_014788	4480	1064.38	-1.61108	0.191894	-8.39567	4.63226e-17	1.08103e-15
	259	ENSG00000253276	CCDC71L	168455	Q8N9Z2	coiled-coil domain containing 71 like [Source:HGNC Symbol;Acc:HGNC:26685]	NM_175884	6799	582.79	-1.60495	0.22182	-7.23534	4.64365e-13	5.73766e-12
	260	ENSG00000157570	TSPAN18	90139	Q96SJ8	tetraspanin 18 [Source:HGNC Symbol;Acc:HGNC:20660]	NM_130783	4557	11.4063	-1.60411	0.53554	-2.99532	0.0027416	0.00618406
	261	ENSG00000072858	SIDT1	54847	Q9NXL6	SID1 transmembrane family member 1 [Source:HGNC Symbol;Acc:HGNC:25967]	NM_001322299	4818	13.4631	-1.60039	0.539877	-2.96436	0.00303315	0.00678372
	262	ENSG00000197782	ZNF780A	284323	O75290	zinc finger protein 780A [Source:HGNC Symbol;Acc:HGNC:27603]	NM_001142579	2396	332.68	-1.6	0.224269	-7.13426	9.73102e-13	1.14068e-11
	263	ENSG00000205710	C17orf107	100130311	Q6ZR85	chromosome 17 open reading frame 107 [Source:HGNC Symbol;Acc:HGNC:37238]	NM_001145536	3201	12.6655	-1.59886	0.569133	-2.8093	0.00496494	0.0106648
	264	ENSG00000186130	ZBTB6	10773	Q15916	zinc finger and BTB domain containing 6 [Source:HGNC Symbol;Acc:HGNC:16764]	NM_006626	4099	248.908	-1.59619	0.186539	-8.55684	1.16007e-17	3.0103e-16
	265	ENSG00000168806	LCMT2	9836	O60294	leucine carboxyl methyltransferase 2 [Source:HGNC Symbol;Acc:HGNC:17558]	NM_014793	6925	27.3209	-1.5955	0.524423	-3.0424	0.00234704	0.00536761
	266	ENSG00000187242	KRT12	3859	Q99456	keratin 12 [Source:HGNC Symbol;Acc:HGNC:6414]	NM_000223	1880	41.8075	-1.58388	0.26142	-6.05877	1.37164e-09	9.65444e-09
	267	ENSG00000148357	HMCN2	256158	NA	hemicentin 2 [Source:HGNC Symbol;Acc:HGNC:21293]	NM_001291815	15789	14.6131	-1.58284	0.476777	-3.31987	0.000900604	0.00223603
	268	ENSG00000180884	ZNF792	126375	Q3KQV3	zinc finger protein 792 [Source:HGNC Symbol;Acc:HGNC:24751]	NM_175872	4068	265.927	-1.57792	0.238933	-6.60402	4.00154e-11	3.63342e-10
	269	ENSG00000099617	EFNA2	1943	O43921	ephrin A2 [Source:HGNC Symbol;Acc:HGNC:3222]	NM_001405	2424	31.8097	-1.57638	0.355337	-4.43629	9.15213e-06	3.2493e-05
	270	ENSG00000075213	SEMA3A	10371	Q14563	semaphorin 3A [Source:HGNC Symbol;Acc:HGNC:10723]	NM_006080	8113	133.369	-1.57621	0.263784	-5.97537	2.29567e-09	1.55644e-08
	271	ENSG00000099985	OSM	5008	P13725	oncostatin M [Source:HGNC Symbol;Acc:HGNC:8506]	NM_020530	1865	7.00989	-1.57531	0.605816	-2.6003	0.00931412	0.0188636
	272	ENSG00000163661	PTX3	5806	P26022	pentraxin 3 [Source:HGNC Symbol;Acc:HGNC:9692]	NM_002852	1884	22.3305	-1.57508	0.46548	-3.38378	0.000714955	0.00180169
	273	ENSG00000073734	ABCB11	8647	O95342	ATP binding cassette subfamily B member 11 [Source:HGNC Symbol;Acc:HGNC:42]	NM_003742	6934	72.3813	-1.57379	0.346366	-4.54372	5.52696e-06	2.0532e-05
	274	ENSG00000123243	ITIH5	80760	NA	inter-alpha-trypsin inhibitor heavy chain 5 [Source:HGNC Symbol;Acc:HGNC:21449]	NM_030569	6716	16.5508	-1.57296	0.487847	-3.22429	0.00126283	0.0030474
	275	ENSG00000132821	VSTM2L	128434	Q96N03	V-set and transmembrane domain containing 2 like [Source:HGNC Symbol;Acc:HGNC:16096]	NM_080607	1936	17.2334	-1.57249	0.546722	-2.87621	0.00402481	0.00879472
	276	ENSG00000204644	ZFP57	346171	Q9NU63	ZFP57 zinc finger protein [Source:HGNC Symbol;Acc:HGNC:18791]	NM_001109809	2082	15.7082	-1.56755	0.498319	-3.14569	0.00165697	0.00389656
	277	ENSG00000122641	INHBA	3624	P08476	inhibin subunit beta A [Source:HGNC Symbol;Acc:HGNC:6066]	NM_002192	6046	342.791	-1.56588	0.154265	-10.1506	3.29462e-24	2.58653e-22
	278	ENSG00000049249	TNFRSF9	3604	Q07011	TNF receptor superfamily member 9 [Source:HGNC Symbol;Acc:HGNC:11924]	NM_001561	5872	8.74604	-1.56566	0.511853	-3.0588	0.00222225	0.00511102
	279	ENSG00000166148	AVPR1A	552	P37288	arginine vasopressin receptor 1A [Source:HGNC Symbol;Acc:HGNC:895]	NM_000706	6222	19.2429	-1.56532	0.424841	-3.68448	0.000229173	0.000638705
	280	ENSG00000008226	DLEC1	9940	Q9Y238	DLEC1 cilia and flagella associated protein [Source:HGNC Symbol;Acc:HGNC:2899]	NM_007337	5490	24.6985	-1.56492	0.390894	-4.00343	6.24306e-05	0.00019273
	281	ENSG00000163565	IFI16	3428	Q16666	interferon gamma inducible protein 16 [Source:HGNC Symbol;Acc:HGNC:5395]	NM_001376588	2734	2943.27	-1.56428	0.196257	-7.97059	1.57915e-15	2.86775e-14
	282	ENSG00000176595	KBTBD11	9920	O94819	kelch repeat and BTB domain containing 11 [Source:HGNC Symbol;Acc:HGNC:29104]	NM_014867	6911	35.5274	-1.55584	0.28548	-5.44991	5.03955e-08	2.67512e-07
	283	ENSG00000002549	LAP3	51056	P28838	leucine aminopeptidase 3 [Source:HGNC Symbol;Acc:HGNC:18449]	NM_015907	2209	2517.51	-1.54919	0.201792	-7.67718	1.6263e-14	2.56142e-13
	284	ENSG00000187608	ISG15	9636	P05161	ISG15 ubiquitin like modifier [Source:HGNC Symbol;Acc:HGNC:4053]	NM_005101	637	5075.3	-1.54651	0.211663	-7.30646	2.74265e-13	3.51652e-12
	285	ENSG00000073737	DHRS9	10170	Q9BPW9	dehydrogenase/reductase 9 [Source:HGNC Symbol;Acc:HGNC:16888]	NM_199204	1917	42.6774	-1.54526	0.43808	-3.52735	0.000419738	0.00110713
	286	ENSG00000206190	ATP10A	57194	O60312	ATPase phospholipid transporting 10A (putative) [Source:HGNC Symbol;Acc:HGNC:13542]	NM_024490	5360	29.2101	-1.54253	0.44949	-3.43175	0.000599708	0.00153476
	287	ENSG00000268104	SLC6A14	11254	Q9UN76	solute carrier family 6 member 14 [Source:HGNC Symbol;Acc:HGNC:11047]	NM_007231	4536	18.2299	-1.54047	0.506922	-3.03887	0.00237467	0.00542513
	288	ENSG00000174173	TRMT10C	54931	Q7L0Y3	tRNA methyltransferase 10C, mitochondrial RNase P subunit [Source:HGNC Symbol;Acc:HGNC:26022]	NM_017819	1813	296.312	-1.54002	0.177195	-8.69107	3.59028e-18	1.02544e-16
	289	ENSG00000228594	FNDC10	643988	F2Z333	fibronectin type III domain containing 10 [Source:HGNC Symbol;Acc:HGNC:42951]	NM_001242659	2124	10.0466	-1.53872	0.686274	-2.24214	0.0249523	0.0457613
	290	ENSG00000184226	PCDH9	5101	Q9HC56	protocadherin 9 [Source:HGNC Symbol;Acc:HGNC:8661]	NM_203487	6227	31.4006	-1.53644	0.36962	-4.15682	3.22712e-05	0.000104255
	291	ENSG00000187510	PLEKHG7	440107	NA	pleckstrin homology and RhoGEF domain containing G7 [Source:HGNC Symbol;Acc:HGNC:33829]	NM_001037671	1856	68.8469	-1.53551	0.281443	-5.45586	4.87362e-08	2.59695e-07
	292	ENSG00000135333	EPHA7	2045	Q15375	EPH receptor A7 [Source:HGNC Symbol;Acc:HGNC:3390]	NM_001288629	6621	110.492	-1.53097	0.261268	-5.85976	4.63524e-09	2.95917e-08
	293	ENSG00000006210	CX3CL1	6376	P78423	C-X3-C motif chemokine ligand 1 [Source:HGNC Symbol;Acc:HGNC:10647]	NM_002996	3285	389.351	-1.53084	0.244029	-6.27321	3.53685e-10	2.7696e-09
	294	ENSG00000120217	CD274	29126	Q9NZQ7	CD274 molecule [Source:HGNC Symbol;Acc:HGNC:17635]	NM_001267706	3343	210.922	-1.52922	0.305906	-4.999	5.76273e-07	2.54021e-06
	295	ENSG00000221909	FAM200A	221786	Q8TCP9	family with sequence similarity 200 member A [Source:HGNC Symbol;Acc:HGNC:25401]	NM_145111	2468	163.595	-1.52729	0.216672	-7.04886	1.80394e-12	2.01875e-11
	296	ENSG00000204147	ASAH2B	653308	P0C7U1	N-acylsphingosine amidohydrolase 2B [Source:HGNC Symbol;Acc:HGNC:23456]	NM_001321960	5145	79.0455	-1.52626	0.247942	-6.15574	7.47288e-10	5.48955e-09
	297	ENSG00000136870	ZNF189	7743	O75820	zinc finger protein 189 [Source:HGNC Symbol;Acc:HGNC:12980]	NM_001278231	3134	875.729	-1.52574	0.17679	-8.63023	6.12267e-18	1.67378e-16
	298	ENSG00000111664	GNB3	2784	P16520	G protein subunit beta 3 [Source:HGNC Symbol;Acc:HGNC:4400]	NM_002075	1657	35.0799	-1.52488	0.308883	-4.93675	7.94342e-07	3.41589e-06
	299	ENSG00000152785	BMP3	651	P12645	bone morphogenetic protein 3 [Source:HGNC Symbol;Acc:HGNC:1070]	NM_001201	6087	10.8292	-1.52124	0.623803	-2.43866	0.0147419	0.0285652
	300	ENSG00000182985	CADM1	23705	Q9BY67	cell adhesion molecule 1 [Source:HGNC Symbol;Acc:HGNC:5951]	NM_014333	8588	17.7991	-1.51889	0.404086	-3.75882	0.000170714	0.000488042
	301	ENSG00000170442	KRT86	3892	O43790	keratin 86 [Source:HGNC Symbol;Acc:HGNC:6463]	NM_001320198	2247	19.0976	-1.51143	0.407938	-3.70505	0.000211347	0.000592856
	302	ENSG00000104368	PLAT	5327	P00750	plasminogen activator, tissue type [Source:HGNC Symbol;Acc:HGNC:9051]	NM_000930	3062	491.466	-1.50717	0.254291	-5.92694	3.08632e-09	2.03833e-08
	303	ENSG00000187372	PCDHB13	56123	Q9Y5F0	protocadherin beta 13 [Source:HGNC Symbol;Acc:HGNC:8684]	NM_018933	5061	10.9515	-1.50092	0.560232	-2.67911	0.00738186	0.0152756
	304	ENSG00000079263	SP140	11262	Q13342	SP140 nuclear body protein [Source:HGNC Symbol;Acc:HGNC:17133]	NM_001278451	3169	12.8465	-1.49959	0.536569	-2.79478	0.00519343	0.0111135
	305	ENSG00000135094	SDS	10993	P20132	serine dehydratase [Source:HGNC Symbol;Acc:HGNC:10691]	NM_006843	1605	6.37421	-1.49745	0.615482	-2.43297	0.0149756	0.0289436
	306	ENSG00000174586	ZNF497	162968	Q6ZNH5	zinc finger protein 497 [Source:HGNC Symbol;Acc:HGNC:23714]	NM_001207009	3465	16.0408	-1.49683	0.508015	-2.94642	0.00321475	0.00716058
	307	ENSG00000215910	C1orf167	284498	NA	chromosome 1 open reading frame 167 [Source:HGNC Symbol;Acc:HGNC:25262]	NM_001010881	4672	9.34585	-1.49246	0.521445	-2.86215	0.00420772	0.00916781
	308	ENSG00000144820	ADGRG7	84873	Q96K78	adhesion G protein-coupled receptor G7 [Source:HGNC Symbol;Acc:HGNC:19241]	NM_032787	3128	23.0619	-1.49044	0.4934	-3.02076	0.00252141	0.00572875
	309	ENSG00000108984	MAP2K6	5608	P52564	mitogen-activated protein kinase kinase 6 [Source:HGNC Symbol;Acc:HGNC:6846]	NM_002758	13405	468.135	-1.48988	0.278247	-5.35453	8.57793e-08	4.38833e-07
	310	ENSG00000213793	ZNF888	388559	P0CJ79	zinc finger protein 888 [Source:HGNC Symbol;Acc:HGNC:38695]	NM_001384656	4144	822.185	-1.48941	0.159697	-9.3265	1.0943e-20	4.74577e-19
	311	ENSG00000256294	ZNF225	7768	Q9UK10	zinc finger protein 225 [Source:HGNC Symbol;Acc:HGNC:13018]	NM_001321685	4447	216.154	-1.48768	0.172625	-8.61795	6.81613e-18	1.85673e-16
	312	ENSG00000185880	TRIM69	140691	Q86WT6	tripartite motif containing 69 [Source:HGNC Symbol;Acc:HGNC:17857]	NM_182985	1735	689.242	-1.4864	0.26737	-5.55935	2.7078e-08	1.50576e-07
	313	ENSG00000183307	TMEM121B	27439	Q9BXQ6	transmembrane protein 121B [Source:HGNC Symbol;Acc:HGNC:1844]	NM_031890	5064	12.888	-1.4832	0.462783	-3.20495	0.00135084	0.00323804
	314	ENSG00000138675	FGF5	2250	P12034	fibroblast growth factor 5 [Source:HGNC Symbol;Acc:HGNC:3683]	NM_004464	5313	12.6562	-1.48055	0.556563	-2.66017	0.00781019	0.0160673
	315	ENSG00000013392	RWDD2A	112611	Q9UIY3	RWD domain containing 2A [Source:HGNC Symbol;Acc:HGNC:21385]	NM_001322336	3769	385.924	-1.47937	0.134286	-11.0165	3.18089e-28	4.34787e-26
	316	ENSG00000197013	ZNF429	353088	Q86V71	zinc finger protein 429 [Source:HGNC Symbol;Acc:HGNC:20817]	NM_001346914	4785	57.4111	-1.47465	0.306133	-4.81702	1.45716e-06	5.99344e-06
	317	ENSG00000104951	IL4I1	259307	Q96RQ9	interleukin 4 induced 1 [Source:HGNC Symbol;Acc:HGNC:19094]	NM_001385639	1795	125.58	-1.47031	0.265136	-5.54548	2.93157e-08	1.62312e-07
	318	ENSG00000177854	TMEM187	8269	Q14656	transmembrane protein 187 [Source:HGNC Symbol;Acc:HGNC:13705]	NM_003492	1452	166.724	-1.468	0.229005	-6.41034	1.45194e-10	1.20541e-09
	319	ENSG00000189350	TOGARAM2	165186	Q6ZUX3	TOG array regulator of axonemal microtubules 2 [Source:HGNC Symbol;Acc:HGNC:33715]	NM_199280	3548	9.90674	-1.46794	0.495655	-2.96161	0.0030604	0.00684065
	320	ENSG00000278318	ZNF229	7772	NA	zinc finger protein 229 [Source:HGNC Symbol;Acc:HGNC:13022]	NM_001278510	4835	179.738	-1.46279	0.175391	-8.34016	7.41931e-17	1.6852e-15
	321	ENSG00000204920	ZNF155	7711	Q12901	zinc finger protein 155 [Source:HGNC Symbol;Acc:HGNC:12940]	NM_001260488	2222	181.973	-1.46115	0.143326	-10.1946	2.09626e-24	1.707e-22
	322	ENSG00000273706	LHX1	3975	P48742	LIM homeobox 1 [Source:HGNC Symbol;Acc:HGNC:6593]	NM_005568	3425	9.07638	-1.46059	0.640392	-2.28078	0.0225616	0.0417666
	323	ENSG00000102970	CCL17	6361	Q92583	C-C motif chemokine ligand 17 [Source:HGNC Symbol;Acc:HGNC:10615]	NM_002987	616	6.99531	-1.45737	0.5998	-2.42976	0.0151088	0.0291678
	324	ENSG00000136869	TLR4	7099	O00206	toll like receptor 4 [Source:HGNC Symbol;Acc:HGNC:11850]	NM_003266	4048	22.2373	-1.45646	0.361745	-4.02621	5.66836e-05	0.000175947
	325	ENSG00000126709	IFI6	2537	P09912	interferon alpha inducible protein 6 [Source:HGNC Symbol;Acc:HGNC:4054]	NM_022873	822	9032.03	-1.45616	0.273714	-5.32001	1.03764e-07	5.21341e-07
	326	ENSG00000136040	PLXNC1	10154	O60486	plexin C1 [Source:HGNC Symbol;Acc:HGNC:9106]	NM_005761	7492	49.7548	-1.45435	0.297304	-4.89181	9.99154e-07	4.23127e-06
	327	ENSG00000188051	TMEM221	100130519	A6NGB7	transmembrane protein 221 [Source:HGNC Symbol;Acc:HGNC:21943]	NM_001190844	2031	34.687	-1.45315	0.348722	-4.16708	3.08527e-05	0.000100111
	328	ENSG00000173480	ZNF417	147687	Q8TAU3	zinc finger protein 417 [Source:HGNC Symbol;Acc:HGNC:20646]	NM_152475	4685	258.066	-1.45279	0.158723	-9.15299	5.53795e-20	2.09853e-18
	329	ENSG00000168661	ZNF30	90075	P17039	zinc finger protein 30 [Source:HGNC Symbol;Acc:HGNC:13090]	NM_001099437	2579	61.0104	-1.45139	0.272139	-5.33326	9.64627e-08	4.88019e-07
	330	ENSG00000274286	ADRA2B	151	P18089	adrenoceptor alpha 2B [Source:HGNC Symbol;Acc:HGNC:282]	NM_000682	3696	122.984	-1.44612	0.162172	-8.91722	4.78134e-19	1.59472e-17
	331	ENSG00000189057	FAM111B	374393	Q6SJ93	FAM111 trypsin like peptidase B [Source:HGNC Symbol;Acc:HGNC:24200]	NM_001142704	3344	194.257	-1.44446	0.352015	-4.10339	4.07148e-05	0.000129316
	332	ENSG00000196152	ZNF79	7633	NA	zinc finger protein 79 [Source:HGNC Symbol;Acc:HGNC:13153]	NM_001322260	2194	71.9759	-1.44436	0.248186	-5.81966	5.89666e-09	3.69203e-08
	333	ENSG00000158473	CD1D	912	P15813	CD1d molecule [Source:HGNC Symbol;Acc:HGNC:1637]	NM_001371763	3607	6.81866	-1.44356	0.625693	-2.30714	0.0210471	0.0391935
	334	ENSG00000150510	FAM124A	220108	Q86V42	family with sequence similarity 124 member A [Source:HGNC Symbol;Acc:HGNC:26413]	NM_001330522	2383	14.3075	-1.4432	0.517356	-2.78958	0.00527772	0.0112781
	335	ENSG00000180938	ZNF572	137209	Q7Z3I7	zinc finger protein 572 [Source:HGNC Symbol;Acc:HGNC:26758]	NM_152412	3278	91.8814	-1.44313	0.270925	-5.32665	1.00038e-07	5.03943e-07
	336	ENSG00000164530	PI16	221476	Q6UXB8	peptidase inhibitor 16 [Source:HGNC Symbol;Acc:HGNC:21245]	NM_001199159	2083	9.67933	-1.43963	0.521578	-2.76015	0.00577755	0.0122539
	337	ENSG00000124459	ZNF45	7596	Q02386	zinc finger protein 45 [Source:HGNC Symbol;Acc:HGNC:13111]	NM_003425	3926	288.843	-1.43934	0.199587	-7.21159	5.53012e-13	6.74049e-12
	338	ENSG00000198959	TGM2	7052	P21980	transglutaminase 2 [Source:HGNC Symbol;Acc:HGNC:11778]	NM_001323316	4970	12937	-1.43489	0.202399	-7.08943	1.34669e-12	1.53969e-11
	339	ENSG00000049192	ADAMTS6	11174	Q9UKP5	ADAM metallopeptidase with thrombospondin type 1 motif 6 [Source:HGNC Symbol;Acc:HGNC:222]	NM_197941	7309	19.7658	-1.43242	0.503381	-2.8456	0.0044328	0.00962169
	340	ENSG00000102349	KLF8	11279	O95600	Kruppel like factor 8 [Source:HGNC Symbol;Acc:HGNC:6351]	NM_001324105	9096	21.1785	-1.43093	0.465556	-3.07359	0.00211498	0.00488433
	341	ENSG00000182040	USH1G	124590	Q495M9	USH1 protein network component sans [Source:HGNC Symbol;Acc:HGNC:16356]	NM_001282489	3558	18.4847	-1.42596	0.425093	-3.35446	0.00079519	0.00199164
	342	ENSG00000171016	PYGO1	26108	Q9Y3Y4	pygopus family PHD finger 1 [Source:HGNC Symbol;Acc:HGNC:30256]	NM_015617	8488	7.61345	-1.42502	0.642763	-2.21702	0.0266215	0.0484888
	343	ENSG00000124134	KCNS1	3787	Q96KK3	potassium voltage-gated channel modifier subfamily S member 1 [Source:HGNC Symbol;Acc:HGNC:6300]	NM_001322799	5447	35.8024	-1.42464	0.394881	-3.60777	0.000308835	0.000838737
	344	ENSG00000113194	FAF2	23197	Q96CS3	Fas associated factor family member 2 [Source:HGNC Symbol;Acc:HGNC:24666]	NM_014613	4485	2469.98	-1.42373	0.135094	-10.5388	5.72051e-26	5.72388e-24
	345	ENSG00000108379	WNT3	7473	P56703	Wnt family member 3 [Source:HGNC Symbol;Acc:HGNC:12782]	NM_030753	3287	50.9161	-1.42273	0.3138	-4.53387	5.79116e-06	2.14044e-05
	346	ENSG00000124664	SPDEF	25803	O95238	SAM pointed domain containing ETS transcription factor [Source:HGNC Symbol;Acc:HGNC:17257]	NM_012391	1910	167.933	-1.42199	0.188823	-7.53078	5.0438e-14	7.28448e-13
	347	ENSG00000115267	IFIH1	64135	Q9BYX4	interferon induced with helicase C domain 1 [Source:HGNC Symbol;Acc:HGNC:18873]	NM_022168	3581	7584.6	-1.42048	0.193613	-7.33671	2.18904e-13	2.84724e-12
	348	ENSG00000153404	PLEKHG4B	153478	NA	pleckstrin homology and RhoGEF domain containing G4B [Source:HGNC Symbol;Acc:HGNC:29399]	NM_052909	12591	30.0221	-1.41984	0.307313	-4.62018	3.83408e-06	1.46046e-05
	349	ENSG00000188763	FZD9	8326	O00144	frizzled class receptor 9 [Source:HGNC Symbol;Acc:HGNC:4047]	NM_003508	2343	6.59241	-1.41777	0.590158	-2.40236	0.0162897	0.0311374
	350	ENSG00000028277	POU2F2	5452	NA	POU class 2 homeobox 2 [Source:HGNC Symbol;Acc:HGNC:9213]	NM_001393934	7057	111.393	-1.41713	0.231828	-6.11285	9.78684e-10	7.04073e-09
	351	ENSG00000128203	ASPHD2	57168	Q6ICH7	aspartate beta-hydroxylase domain containing 2 [Source:HGNC Symbol;Acc:HGNC:30437]	NM_020437	3370	92.0818	-1.41469	0.271637	-5.20804	1.90846e-07	9.12734e-07
	352	ENSG00000137251	TINAG	27283	Q9UJW2	tubulointerstitial nephritis antigen [Source:HGNC Symbol;Acc:HGNC:14599]	NM_014464	1758	73.1704	-1.41008	0.243502	-5.79082	7.00451e-09	4.32561e-08
	353	ENSG00000249242	TMEM150C	441027	B9EJG8	transmembrane protein 150C [Source:HGNC Symbol;Acc:HGNC:37263]	NM_001353454	3296	76.3599	-1.40943	0.234051	-6.02189	1.72392e-09	1.19203e-08
	354	ENSG00000160051	IQCC	55721	Q4KMZ1	IQ motif containing C [Source:HGNC Symbol;Acc:HGNC:25545]	NM_018134	2012	104.849	-1.40572	0.196591	-7.15046	8.64853e-13	1.02003e-11
	355	ENSG00000167034	NKX3-1	4824	Q99801	NK3 homeobox 1 [Source:HGNC Symbol;Acc:HGNC:7838]	NM_006167	3278	121.914	-1.40561	0.259329	-5.42019	5.95358e-08	3.11103e-07
	356	ENSG00000140853	NLRC5	84166	Q86WI3	NLR family CARD domain containing 5 [Source:HGNC Symbol;Acc:HGNC:29933]	NM_001384973	4777	883.7	-1.40544	0.224465	-6.26128	3.81822e-10	2.96265e-09
	357	ENSG00000144452	ABCA12	26154	Q86UK0	ATP binding cassette subfamily A member 12 [Source:HGNC Symbol;Acc:HGNC:14637]	NM_173076	9298	19.4521	-1.40531	0.433846	-3.2392	0.00119864	0.002907
	358	ENSG00000139618	BRCA2	675	P51587	BRCA2 DNA repair associated [Source:HGNC Symbol;Acc:HGNC:1101]	NM_000059	11954	130.884	-1.40507	0.25814	-5.44307	5.23714e-08	2.76658e-07
	359	ENSG00000223658	C1GALT1C1L	728819	P0DN25	C1GALT1 specific chaperone 1 like [Source:HGNC Symbol;Acc:HGNC:51617]	NM_001101330	1279	11.2243	-1.40419	0.576073	-2.43752	0.0147885	0.028647
	360	ENSG00000122694	GLIPR2	152007	NA	GLI pathogenesis related 2 [Source:HGNC Symbol;Acc:HGNC:18007]	NM_001287012	1917	58.4742	-1.40381	0.290747	-4.82828	1.37717e-06	5.68583e-06
	361	ENSG00000139567	ACVRL1	94	P37023	activin A receptor like type 1 [Source:HGNC Symbol;Acc:HGNC:175]	NM_000020	4177	9.53756	-1.40061	0.55226	-2.53614	0.0112081	0.0223359
	362	ENSG00000162931	TRIM17	51127	Q9Y577	tripartite motif containing 17 [Source:HGNC Symbol;Acc:HGNC:13430]	NM_001024940	2064	38.0462	-1.3964	0.299898	-4.65625	3.22023e-06	1.24366e-05
	363	ENSG00000185924	RTN4RL1	146760	Q86UN2	reticulon 4 receptor like 1 [Source:HGNC Symbol;Acc:HGNC:21329]	NM_178568	3614	22.949	-1.39587	0.409801	-3.4062	0.000658733	0.00167156
	364	ENSG00000102921	N4BP1	9683	O75113	NEDD4 binding protein 1 [Source:HGNC Symbol;Acc:HGNC:29850]	NM_153029	7077	1459.5	-1.39509	0.156961	-8.8881	6.21637e-19	2.02482e-17
	365	ENSG00000103042	SLC38A7	55238	Q9NVC3	solute carrier family 38 member 7 [Source:HGNC Symbol;Acc:HGNC:25582]	NM_001369611	4549	176.587	-1.39421	0.190436	-7.32118	2.45803e-13	3.17285e-12
	366	ENSG00000186666	BCDIN3D	144233	Q7Z5W3	BCDIN3 domain containing RNA methyltransferase [Source:HGNC Symbol;Acc:HGNC:27050]	NM_181708	3226	59.5164	-1.39326	0.309567	-4.50067	6.77393e-06	2.47204e-05
	367	ENSG00000114450	GNB4	59345	Q9HAV0	G protein subunit beta 4 [Source:HGNC Symbol;Acc:HGNC:20731]	NM_021629	6315	913.225	-1.39193	0.239795	-5.80469	6.44852e-09	4.0092e-08
	368	ENSG00000149050	ZNF214	7761	Q9UL59	zinc finger protein 214 [Source:HGNC Symbol;Acc:HGNC:13006]	NM_001354832	4892	30.2018	-1.39055	0.373587	-3.72216	0.000197522	0.000557394
	369	ENSG00000165949	IFI27	3429	P40305	interferon alpha inducible protein 27 [Source:HGNC Symbol;Acc:HGNC:5397]	NM_001366994	652	3296.03	-1.38895	0.171232	-8.1115	4.99974e-16	9.96627e-15
	370	ENSG00000137275	RIPK1	8737	Q13546	receptor interacting serine/threonine kinase 1 [Source:HGNC Symbol;Acc:HGNC:10019]	NM_001317061	3947	289.535	-1.38561	0.180301	-7.685	1.53001e-14	2.41723e-13
	371	ENSG00000183196	CHST6	4166	Q9GZX3	carbohydrate sulfotransferase 6 [Source:HGNC Symbol;Acc:HGNC:6938]	NM_021615	8370	279.888	-1.3828	0.141022	-9.80561	1.06503e-22	6.44448e-21
	372	ENSG00000197362	ZNF786	136051	Q8N393	zinc finger protein 786 [Source:HGNC Symbol;Acc:HGNC:21806]	NM_152411	3209	73.7941	-1.37958	0.348243	-3.96155	7.4464e-05	0.000226319
	373	ENSG00000118432	CNR1	1268	P21554	cannabinoid receptor 1 [Source:HGNC Symbol;Acc:HGNC:2159]	NM_033181	5312	9.57969	-1.3771	0.586081	-2.34968	0.0187895	0.0354203
	374	ENSG00000136514	RTP4	64108	Q96DX8	receptor transporter protein 4 [Source:HGNC Symbol;Acc:HGNC:23992]	NM_022147	1501	1380.27	-1.37678	0.188201	-7.31549	2.56435e-13	3.30452e-12
	375	ENSG00000166704	ZNF606	80095	Q8WXB4	zinc finger protein 606 [Source:HGNC Symbol;Acc:HGNC:25879]	NM_001348024	4080	218.326	-1.37601	0.183498	-7.49876	6.44245e-14	9.13218e-13
	376	ENSG00000159618	ADGRG5	221188	Q8IZF4	adhesion G protein-coupled receptor G5 [Source:HGNC Symbol;Acc:HGNC:19010]	NM_001304376	3335	90.3264	-1.37597	0.235627	-5.8396	5.23258e-09	3.31289e-08
	377	ENSG00000176102	CSTF3	1479	Q12996	cleavage stimulation factor subunit 3 [Source:HGNC Symbol;Acc:HGNC:2485]	NM_001326	2812	796.093	-1.3746	0.117722	-11.6767	1.67776e-31	3.51847e-29
	378	ENSG00000196358	NTNG2	84628	Q96CW9	netrin G2 [Source:HGNC Symbol;Acc:HGNC:14288]	NM_032536	4673	6.48967	-1.37397	0.56955	-2.41237	0.015849	0.0304051
	379	ENSG00000111254	AKAP3	10566	O75969	A-kinase anchoring protein 3 [Source:HGNC Symbol;Acc:HGNC:373]	NM_006422	3318	25.4866	-1.37169	0.387003	-3.54439	0.000393526	0.00104411
	380	ENSG00000186272	ZNF17	7565	P17021	zinc finger protein 17 [Source:HGNC Symbol;Acc:HGNC:12958]	NM_001330617	2714	61.1934	-1.3709	0.249568	-5.49306	3.95021e-08	2.13462e-07
	381	ENSG00000178750	STX19	415117	Q8N4C7	syntaxin 19 [Source:HGNC Symbol;Acc:HGNC:19300]	NM_001001850	1149	150.465	-1.37056	0.149419	-9.17261	4.61716e-20	1.78045e-18
	382	ENSG00000185640	KRT79	338785	Q5XKE5	keratin 79 [Source:HGNC Symbol;Acc:HGNC:28930]	NM_175834	2123	9.0923	-1.37004	0.534438	-2.56351	0.010362	0.0207941
	383	ENSG00000196584	XRCC2	7516	O43543	X-ray repair cross complementing 2 [Source:HGNC Symbol;Acc:HGNC:12829]	NM_005431	4771	97.463	-1.36933	0.335524	-4.08119	4.48067e-05	0.000141461
	384	ENSG00000158125	XDH	7498	P47989	xanthine dehydrogenase [Source:HGNC Symbol;Acc:HGNC:12805]	NM_000379	5715	19.8475	-1.36904	0.383246	-3.57223	0.000353955	0.000948984
	385	ENSG00000089041	P2RX7	5027	Q99572	purinergic receptor P2X 7 [Source:HGNC Symbol;Acc:HGNC:8537]	NM_002562	5113	11.5099	-1.36486	0.512789	-2.66164	0.00777613	0.0160049
	386	ENSG00000197935	ZNF311	282890	Q5JNZ3	zinc finger protein 311 [Source:HGNC Symbol;Acc:HGNC:13847]	NM_001010877	2782	19.7634	-1.36434	0.429514	-3.17648	0.00149073	0.00354318
	387	ENSG00000245680	ZNF585B	92285	Q52M93	zinc finger protein 585B [Source:HGNC Symbol;Acc:HGNC:30948]	NM_152279	6197	185.761	-1.36365	0.231637	-5.88703	3.93204e-09	2.54204e-08
	388	ENSG00000276600	RAB7B	338382	Q96AH8	RAB7B, member RAS oncogene family [Source:HGNC Symbol;Acc:HGNC:30513]	NM_001164522	2870	20.5495	-1.36339	0.433407	-3.14576	0.00165657	0.00389622
	389	ENSG00000166268	MYRFL	196446	Q96LU7	myelin regulatory factor like [Source:HGNC Symbol;Acc:HGNC:26316]	NM_182530	3590	15.7811	-1.36273	0.455114	-2.99426	0.00275115	0.00620376
	390	ENSG00000108387	SEPTIN4	5414	O43236	septin 4 [Source:HGNC Symbol;Acc:HGNC:9165]	NM_001256822	1709	67.9118	-1.36156	0.257885	-5.27971	1.29387e-07	6.39581e-07
	391	ENSG00000185127	C6orf120	387263	Q7Z4R8	chromosome 6 open reading frame 120 [Source:HGNC Symbol;Acc:HGNC:21247]	NM_001029863	4235	616.574	-1.3559	0.173572	-7.81177	5.6392e-15	9.39397e-14
	392	ENSG00000205060	SLC35B4	84912	Q969S0	solute carrier family 35 member B4 [Source:HGNC Symbol;Acc:HGNC:20584]	NM_032826	6676	133.324	-1.35567	0.230462	-5.88242	4.04314e-09	2.60616e-08
	393	ENSG00000261150	EPPK1	83481	P58107	epiplakin 1 [Source:HGNC Symbol;Acc:HGNC:15577]	NM_031308	16005	841.418	-1.35001	0.227452	-5.93538	2.93172e-09	1.94546e-08
	394	ENSG00000145287	PLAC8	51316	Q9NZF1	placenta associated 8 [Source:HGNC Symbol;Acc:HGNC:19254]	NM_016619	1374	127.005	-1.35001	0.272397	-4.95605	7.1942e-07	3.11912e-06
	395	ENSG00000188277	C15orf62	643338	A8K5M9	chromosome 15 open reading frame 62 [Source:HGNC Symbol;Acc:HGNC:34489]	NM_001130448	2470	22.9306	-1.34963	0.496003	-2.72102	0.00650813	0.0136409
	396	ENSG00000152457	DCLRE1C	64421	NA	DNA cross-link repair 1C [Source:HGNC Symbol;Acc:HGNC:17642]	NM_001350965	2910	376.082	-1.3494	0.176423	-7.64862	2.03141e-14	3.12551e-13
	397	ENSG00000073464	CLCN4	1183	P51793	chloride voltage-gated channel 4 [Source:HGNC Symbol;Acc:HGNC:2022]	NM_001830	6759	199.555	-1.34888	0.134712	-10.0131	1.33563e-23	9.51031e-22
	398	ENSG00000152475	ZNF837	116412	Q96EG3	zinc finger protein 837 [Source:HGNC Symbol;Acc:HGNC:25164]	NM_138466	1939	31.3981	-1.34777	0.371372	-3.62916	0.000284349	0.000777494
	399	ENSG00000087076	HSD17B14	51171	Q9BPX1	hydroxysteroid 17-beta dehydrogenase 14 [Source:HGNC Symbol;Acc:HGNC:23238]	NM_016246	1050	58.9525	-1.34246	0.231177	-5.80707	6.35751e-09	3.95639e-08
	400	ENSG00000128165	ADM2	79924	Q7Z4H4	adrenomedullin 2 [Source:HGNC Symbol;Acc:HGNC:28898]	NM_001253845	4213	604.661	-1.34224	0.106545	-12.5978	2.16996e-36	7.22172e-34
	401	ENSG00000101276	SLC52A3	113278	Q9NQ40	solute carrier family 52 member 3 [Source:HGNC Symbol;Acc:HGNC:16187]	NM_033409	2611	310.244	-1.34209	0.234787	-5.71619	1.08938e-08	6.49173e-08
	402	ENSG00000155629	PIK3AP1	118788	Q6ZUJ8	phosphoinositide-3-kinase adaptor protein 1 [Source:HGNC Symbol;Acc:HGNC:30034]	NM_152309	4800	3291.6	-1.34201	0.189624	-7.0772	1.47095e-12	1.67302e-11
	403	ENSG00000162989	KCNJ3	3760	P48549	potassium inwardly rectifying channel subfamily J member 3 [Source:HGNC Symbol;Acc:HGNC:6264]	NM_002239	4628	11.7037	-1.3405	0.581357	-2.30581	0.021121	0.0393168
	404	ENSG00000152443	ZNF776	284309	Q68DI1	zinc finger protein 776 [Source:HGNC Symbol;Acc:HGNC:26765]	NM_173632	5262	414.357	-1.33919	0.161725	-8.28064	1.22516e-16	2.67179e-15
	405	ENSG00000177045	SIX5	147912	Q8N196	SIX homeobox 5 [Source:HGNC Symbol;Acc:HGNC:10891]	NM_175875	3344	463.703	-1.33858	0.138146	-9.68961	3.33805e-22	1.82508e-20
	406	ENSG00000010539	ZNF200	7752	P98182	zinc finger protein 200 [Source:HGNC Symbol;Acc:HGNC:12993]	NM_198087	3082	156.476	-1.33771	0.158874	-8.41996	3.76602e-17	9.05085e-16
	407	ENSG00000157303	SUSD3	203328	Q96L08	sushi domain containing 3 [Source:HGNC Symbol;Acc:HGNC:28391]	NM_145006	1196	82.818	-1.33649	0.24267	-5.50744	3.64097e-08	1.98362e-07
	408	ENSG00000132517	SLC52A1	55065	Q9NWF4	solute carrier family 52 member 1 [Source:HGNC Symbol;Acc:HGNC:30225]	NM_017986	2375	12.9033	-1.33595	0.456554	-2.92616	0.00343173	0.00759526
	409	ENSG00000181830	SLC35C1	55343	Q96A29	solute carrier family 35 member C1 [Source:HGNC Symbol;Acc:HGNC:20197]	NM_001145265	1756	461.597	-1.33396	0.162594	-8.20424	2.32049e-16	4.84644e-15
	410	ENSG00000100055	CYTH4	27128	Q9UIA0	cytohesin 4 [Source:HGNC Symbol;Acc:HGNC:9505]	NM_001318024	3077	42.8232	-1.33354	0.278753	-4.78395	1.71883e-06	6.98713e-06
	411	ENSG00000175283	DOLK	22845	Q9UPQ8	dolichol kinase [Source:HGNC Symbol;Acc:HGNC:23406]	NM_014908	2074	107.141	-1.33295	0.236127	-5.64505	1.65134e-08	9.54699e-08
	412	ENSG00000120784	ZFP30	22835	Q9Y2G7	ZFP30 zinc finger protein [Source:HGNC Symbol;Acc:HGNC:29555]	NM_014898	6090	113.892	-1.33141	0.198715	-6.70012	2.0825e-11	1.9765e-10
	413	ENSG00000140406	TLNRD1	59274	Q9H1K6	talin rod domain containing 1 [Source:HGNC Symbol;Acc:HGNC:13519]	NM_022566	4866	969.419	-1.32824	0.208343	-6.37524	1.82682e-10	1.49395e-09
	414	ENSG00000187801	ZFP69B	65243	Q9UJL9	ZFP69 zinc finger protein B [Source:HGNC Symbol;Acc:HGNC:28053]	NM_001369565	2109	53.5424	-1.32737	0.309831	-4.28418	1.83413e-05	6.16887e-05
	415	ENSG00000013016	EHD3	30845	Q9NZN3	EH domain containing 3 [Source:HGNC Symbol;Acc:HGNC:3244]	NM_014600	4825	133.914	-1.3261	0.225128	-5.89041	3.85227e-09	2.49363e-08
	416	ENSG00000178685	PARP10	84875	Q53GL7	poly(ADP-ribose) polymerase family member 10 [Source:HGNC Symbol;Acc:HGNC:25895]	NM_032789	3505	5071.06	-1.32406	0.18299	-7.23571	4.631e-13	5.73593e-12
	417	ENSG00000086696	HSD17B2	3294	P37059	hydroxysteroid 17-beta dehydrogenase 2 [Source:HGNC Symbol;Acc:HGNC:5211]	NM_002153	1434	56.9285	-1.32132	0.285752	-4.62399	3.76427e-06	1.43494e-05
	418	ENSG00000221947	XKR9	389668	Q5GH70	XK related 9 [Source:HGNC Symbol;Acc:HGNC:20937]	NM_001287258	3200	9.58209	-1.31989	0.522552	-2.52586	0.0115415	0.0229495
	419	ENSG00000112559	MDFI	4188	Q99750	MyoD family inhibitor [Source:HGNC Symbol;Acc:HGNC:6967]	NM_001300804	1622	392.761	-1.31325	0.146081	-8.98993	2.47396e-19	8.64701e-18
	420	ENSG00000175832	ETV4	2118	P43268	ETS variant transcription factor 4 [Source:HGNC Symbol;Acc:HGNC:3493]	NM_001079675	2335	1195.8	-1.30974	0.1012	-12.942	2.60593e-38	9.06687e-36
	421	ENSG00000025708	TYMP	1890	P19971	thymidine phosphorylase [Source:HGNC Symbol;Acc:HGNC:3148]	NM_001953	1586	2065.17	-1.30958	0.136378	-9.60259	7.79586e-22	3.99153e-20
	422	ENSG00000071246	VASH1	22846	Q7L8A9	vasohibin 1 [Source:HGNC Symbol;Acc:HGNC:19964]	NM_014909	6449	88.268	-1.30806	0.255231	-5.125	2.97538e-07	1.37364e-06
	423	ENSG00000268223	ARL14EPL	644100	NA	ADP ribosylation factor like GTPase 14 effector protein like [Source:HGNC Symbol;Acc:HGNC:44201]	NM_001393974	1044	17.5906	-1.30782	0.436165	-2.99846	0.00271348	0.00612854
	424	ENSG00000117122	MFAP2	4237	P55001	microfibril associated protein 2 [Source:HGNC Symbol;Acc:HGNC:7033]	NM_001135247	970	50.5041	-1.30742	0.304876	-4.28837	1.79989e-05	6.06395e-05
	425	ENSG00000237440	ZNF737	100129842	O75373	zinc finger protein 737 [Source:HGNC Symbol;Acc:HGNC:32468]	NM_001159293	8352	34.0482	-1.30622	0.343225	-3.80574	0.00014138	0.000410856
	426	ENSG00000154511	DIPK1A	388650	Q5T7M9	divergent protein kinase domain 1A [Source:HGNC Symbol;Acc:HGNC:32213]	NM_001252273	865	220.146	-1.30397	0.188561	-6.91534	4.66749e-12	4.85096e-11
	427	ENSG00000079337	RAPGEF3	10411	O95398	Rap guanine nucleotide exchange factor 3 [Source:HGNC Symbol;Acc:HGNC:16629]	NM_001098531	6300	204.903	-1.30353	0.128891	-10.1134	4.81619e-24	3.65006e-22
	428	ENSG00000138642	HERC6	55008	Q8IVU3	HECT and RLD domain containing E3 ubiquitin protein ligase family member 6 [Source:HGNC Symbol;Acc:HGNC:26072]	NM_001165136	3781	278.261	-1.30351	0.225929	-5.76956	7.9478e-09	4.86692e-08
	429	ENSG00000000971	CFH	3075	P08603	complement factor H [Source:HGNC Symbol;Acc:HGNC:4883]	NM_000186	3962	18.1124	-1.3019	0.415006	-3.13707	0.00170647	0.00400189
	430	ENSG00000000457	SCYL3	57147	Q8IZE3	SCY1 like pseudokinase 3 [Source:HGNC Symbol;Acc:HGNC:19285]	NM_020423	6308	254.04	-1.3011	0.165157	-7.878	3.32659e-15	5.74795e-14
	431	ENSG00000149054	ZNF215	7762	Q9UL58	zinc finger protein 215 [Source:HGNC Symbol;Acc:HGNC:13007]	NM_001354856	3655	12.7513	-1.30059	0.501751	-2.5921	0.00953909	0.019281
	432	ENSG00000198538	ZNF28	7576	P17035	zinc finger protein 28 [Source:HGNC Symbol;Acc:HGNC:13073]	NM_001369764	4558	836.386	-1.29857	0.144751	-8.97107	2.93639e-19	1.01018e-17
	433	ENSG00000104432	IL7	3574	P13232	interleukin 7 [Source:HGNC Symbol;Acc:HGNC:6023]	NM_000880	2016	44.7117	-1.29815	0.295538	-4.39252	1.12046e-05	3.91713e-05
	434	ENSG00000126003	PLAGL2	5326	Q9UPG8	PLAG1 like zinc finger 2 [Source:HGNC Symbol;Acc:HGNC:9047]	NM_002657	5656	792.785	-1.29553	0.139962	-9.2563	2.11633e-20	8.7802e-19
	435	ENSG00000180626	ZNF594	84622	Q96JF6	zinc finger protein 594 [Source:HGNC Symbol;Acc:HGNC:29392]	NM_032530	4863	36.862	-1.29394	0.44103	-2.93391	0.00334719	0.00742963
	436	ENSG00000102870	ZNF629	23361	Q9UEG4	zinc finger protein 629 [Source:HGNC Symbol;Acc:HGNC:29008]	NM_001080417	6083	808.365	-1.29311	0.170159	-7.59946	2.97378e-14	4.46768e-13
	437	ENSG00000213694	S1PR3	1903	Q99500	sphingosine-1-phosphate receptor 3 [Source:HGNC Symbol;Acc:HGNC:3167]	NM_001395848	4330	84.0976	-1.29238	0.244755	-5.2803	1.28972e-07	6.37738e-07
	438	ENSG00000074047	GLI2	2736	NA	GLI family zinc finger 2 [Source:HGNC Symbol;Acc:HGNC:4318]	NM_001374353	7136	67.9747	-1.29041	0.276256	-4.67105	2.99661e-06	1.16287e-05
	439	ENSG00000165376	CLDN2	9075	P57739	claudin 2 [Source:HGNC Symbol;Acc:HGNC:2041]	NM_001171092	1871	96.4129	-1.29038	0.340872	-3.78552	0.00015339	0.000442397
	440	ENSG00000063587	ZNF275	10838	Q9NSD4	zinc finger protein 275 [Source:HGNC Symbol;Acc:HGNC:13069]	NM_001367757	6420	188.019	-1.28914	0.163572	-7.88118	3.24296e-15	5.62248e-14
	441	ENSG00000178473	UCN3	114131	Q969E3	urocortin 3 [Source:HGNC Symbol;Acc:HGNC:17781]	NM_053049	1243	21.6466	-1.2887	0.417664	-3.0855	0.00203209	0.00470782
	442	ENSG00000222009	BTBD19	149478	NA	BTB domain containing 19 [Source:HGNC Symbol;Acc:HGNC:27145]	NM_001394564	1214	24.615	-1.28771	0.39304	-3.27629	0.00105182	0.00257858
	443	ENSG00000130772	MED18	54797	Q9BUE0	mediator complex subunit 18 [Source:HGNC Symbol;Acc:HGNC:25944]	NM_017638	1829	341.689	-1.28707	0.12922	-9.96031	2.27355e-23	1.5608e-21
	444	ENSG00000181104	F2R	2149	P25116	coagulation factor II thrombin receptor [Source:HGNC Symbol;Acc:HGNC:3537]	NM_001311313	3727	647.216	-1.28659	0.137597	-9.35041	8.73062e-21	3.87412e-19
	445	ENSG00000184860	SDR42E1	93517	Q8WUS8	short chain dehydrogenase/reductase family 42E, member 1 [Source:HGNC Symbol;Acc:HGNC:29834]	NM_145168	11548	509.502	-1.28653	0.162053	-7.93896	2.03885e-15	3.62657e-14
	446	ENSG00000196345	ZKSCAN7	55888	Q9P0L1	zinc finger with KRAB and SCAN domains 7 [Source:HGNC Symbol;Acc:HGNC:12955]	NM_001288590	3455	11.909	-1.28295	0.516864	-2.48219	0.0130579	0.0256319
	447	ENSG00000007174	DNAH9	1770	Q9NYC9	dynein axonemal heavy chain 9 [Source:HGNC Symbol;Acc:HGNC:2953]	NM_001372	13711	13.5349	-1.28277	0.471873	-2.71846	0.00655863	0.0137353
	448	ENSG00000204390	HSPA1L	3305	P34931	heat shock protein family A (Hsp70) member 1 like [Source:HGNC Symbol;Acc:HGNC:5234]	NM_005527	2762	440.741	-1.28202	0.139145	-9.21356	3.15492e-20	1.25126e-18
	449	ENSG00000107796	ACTA2	59	P62736	actin alpha 2, smooth muscle [Source:HGNC Symbol;Acc:HGNC:130]	NM_001320855	1349	57.5977	-1.27982	0.263059	-4.86514	1.14374e-06	4.79845e-06
	450	ENSG00000139278	GLIPR1	11010	P48060	GLI pathogenesis related 1 [Source:HGNC Symbol;Acc:HGNC:17001]	NM_006851	5812	273.69	-1.27909	0.143621	-8.906	5.29073e-19	1.73439e-17
	451	ENSG00000178386	ZNF223	7766	Q9UK11	zinc finger protein 223 [Source:HGNC Symbol;Acc:HGNC:13016]	NM_013361	2399	28.6663	-1.2786	0.333894	-3.82935	0.000128485	0.000376166
	452	ENSG00000125510	OPRL1	4987	P41146	opioid related nociceptin receptor 1 [Source:HGNC Symbol;Acc:HGNC:8155]	NM_182647	3402	86.3388	-1.27582	0.263348	-4.84461	1.26863e-06	5.2741e-06
	453	ENSG00000196981	WDR5B	54554	Q86VZ2	WD repeat domain 5B [Source:HGNC Symbol;Acc:HGNC:17826]	NM_019069	4217	183.166	-1.27437	0.206538	-6.17013	6.82328e-10	5.04139e-09
	454	ENSG00000173200	PARP15	165631	NA	poly(ADP-ribose) polymerase family member 15 [Source:HGNC Symbol;Acc:HGNC:26876]	NM_001308320	4439	17.1961	-1.27095	0.46787	-2.71647	0.00659826	0.0138071
	455	ENSG00000198643	FAM3D	131177	Q96BQ1	FAM3 metabolism regulating signaling molecule D [Source:HGNC Symbol;Acc:HGNC:18665]	NM_138805	1245	21.1346	-1.2709	0.38573	-3.29479	0.000984959	0.00242579
	456	ENSG00000127831	VIL1	7429	P09327	villin 1 [Source:HGNC Symbol;Acc:HGNC:12690]	NM_007127	6500	119.7	-1.27041	0.219091	-5.79856	6.68861e-09	4.14559e-08
	457	ENSG00000107201	DDX58	23586	O95786	DExD/H-box helicase 58 [Source:HGNC Symbol;Acc:HGNC:19102]	NM_001385913	4628	87.535	-1.27032	0.253445	-5.01222	5.38057e-07	2.38205e-06
	458	ENSG00000241106	HLA-DOB	3112	P13765	major histocompatibility complex, class II, DO beta [Source:HGNC Symbol;Acc:HGNC:4937]	NM_002120	1326	11.4756	-1.26947	0.45539	-2.78766	0.00530903	0.0113387
	459	ENSG00000186280	KDM4D	55693	Q6B0I6	lysine demethylase 4D [Source:HGNC Symbol;Acc:HGNC:25498]	NM_018039	2951	25.4323	-1.26937	0.434104	-2.9241	0.0034545	0.00764122
	460	ENSG00000104967	NOVA2	4858	Q9UNW9	NOVA alternative splicing regulator 2 [Source:HGNC Symbol;Acc:HGNC:7887]	NM_002516	8122	137.94	-1.26908	0.176525	-7.18925	6.51477e-13	7.83461e-12
	461	ENSG00000197496	SLC2A10	81031	O95528	solute carrier family 2 member 10 [Source:HGNC Symbol;Acc:HGNC:13444]	NM_030777	4227	1040.91	-1.26841	0.131121	-9.67364	3.90235e-22	2.09618e-20
	462	ENSG00000182993	C12orf60	144608	Q5U649	chromosome 12 open reading frame 60 [Source:HGNC Symbol;Acc:HGNC:28726]	NM_175874	1586	46.4657	-1.2678	0.268859	-4.71548	2.41139e-06	9.54641e-06
	463	ENSG00000169783	LINGO1	84894	Q96FE5	leucine rich repeat and Ig domain containing 1 [Source:HGNC Symbol;Acc:HGNC:21205]	NM_032808	3477	18.5055	-1.26777	0.512984	-2.47136	0.0134601	0.0263336
	464	ENSG00000164252	AGGF1	55109	Q8N302	angiogenic factor with G-patch and FHA domains 1 [Source:HGNC Symbol;Acc:HGNC:24684]	NM_018046	4490	466.185	-1.26705	0.135682	-9.33833	9.7861e-21	4.29271e-19
	465	ENSG00000166349	RAG1	5896	NA	recombination activating 1 [Source:HGNC Symbol;Acc:HGNC:9831]	NM_001377279	6754	82.5969	-1.26521	0.232285	-5.4468	5.12838e-08	2.7138e-07
	466	ENSG00000171606	ZNF274	10782	Q96GC6	zinc finger protein 274 [Source:HGNC Symbol;Acc:HGNC:13068]	NM_016324	2539	1238.51	-1.26314	0.118045	-10.7005	1.01185e-26	1.16469e-24
	467	ENSG00000152784	PRDM8	56978	Q9NQV8	PR/SET domain 8 [Source:HGNC Symbol;Acc:HGNC:13993]	NM_001099403	3130	32.2816	-1.26115	0.311448	-4.0493	5.13704e-05	0.00016066
	468	ENSG00000108469	RECQL5	9400	O94762	RecQ like helicase 5 [Source:HGNC Symbol;Acc:HGNC:9950]	NM_004259	3669	1108.73	-1.26062	0.102966	-12.2431	1.82836e-34	5.38277e-32
	469	ENSG00000135482	ZC3H10	84872	Q96K80	zinc finger CCCH-type containing 10 [Source:HGNC Symbol;Acc:HGNC:25893]	NM_001303124	7121	101.105	-1.25953	0.244055	-5.16084	2.45842e-07	1.15412e-06
	470	ENSG00000069812	HES2	54626	Q9Y543	hes family bHLH transcription factor 2 [Source:HGNC Symbol;Acc:HGNC:16005]	NM_019089	4262	57.726	-1.25767	0.268027	-4.69231	2.70139e-06	1.05823e-05
	471	ENSG00000169903	TM4SF4	7104	P48230	transmembrane 4 L six family member 4 [Source:HGNC Symbol;Acc:HGNC:11856]	NM_004617	1491	7612.86	-1.25603	0.194371	-6.46203	1.0331e-10	8.75736e-10
	472	ENSG00000021762	OSBPL5	114879	Q9H0X9	oxysterol binding protein like 5 [Source:HGNC Symbol;Acc:HGNC:16392]	NM_020896	3854	35.7982	-1.25508	0.33849	-3.7079	0.000208988	0.000586721
	473	ENSG00000124217	MOCS3	27304	O95396	molybdenum cofactor synthesis 3 [Source:HGNC Symbol;Acc:HGNC:15765]	NM_014484	5112	401.247	-1.25489	0.170303	-7.36859	1.72436e-13	2.29351e-12
	474	ENSG00000055332	EIF2AK2	5610	P19525	eukaryotic translation initiation factor 2 alpha kinase 2 [Source:HGNC Symbol;Acc:HGNC:9437]	NM_001135651	9975	12383.6	-1.25443	0.138604	-9.05046	1.42366e-19	5.14027e-18
	475	ENSG00000112308	C6orf62	81688	Q9GZU0	chromosome 6 open reading frame 62 [Source:HGNC Symbol;Acc:HGNC:20998]	NM_030939	2452	8888.99	-1.25402	0.0907673	-13.8158	2.0467e-43	1.11904e-40
	476	ENSG00000144579	CTDSP1	58190	Q9GZU7	CTD small phosphatase 1 [Source:HGNC Symbol;Acc:HGNC:21614]	NM_001206878	1109	777.589	-1.25396	0.240585	-5.21211	1.86703e-07	8.95436e-07
	477	ENSG00000152454	ZNF256	10172	Q9Y2P7	zinc finger protein 256 [Source:HGNC Symbol;Acc:HGNC:13049]	NM_001375403	2207	80.1235	-1.25269	0.238235	-5.25821	1.45461e-07	7.12825e-07
	478	ENSG00000101842	VSIG1	340547	Q86XK7	V-set and immunoglobulin domain containing 1 [Source:HGNC Symbol;Acc:HGNC:28675]	NM_182607	3033	79.9551	-1.2503	0.253227	-4.93745	7.91505e-07	3.40656e-06
	479	ENSG00000082196	C1QTNF3	114899	Q9BXJ4	C1q and TNF related 3 [Source:HGNC Symbol;Acc:HGNC:14326]	NM_181435	3773	49.4287	-1.24955	0.245927	-5.08099	3.75473e-07	1.70821e-06
	480	ENSG00000158055	GRHL3	57822	Q8TE85	grainyhead like transcription factor 3 [Source:HGNC Symbol;Acc:HGNC:25839]	NM_198173	2834	59.2018	-1.24923	0.281439	-4.43872	9.0497e-06	3.21592e-05
	481	ENSG00000156509	FBXO43	286151	Q4G163	F-box protein 43 [Source:HGNC Symbol;Acc:HGNC:28521]	NM_001029860	3260	24.2394	-1.24695	0.480592	-2.59462	0.00946962	0.0191507
	482	ENSG00000154642	C21orf91	54149	Q9NYK6	chromosome 21 open reading frame 91 [Source:HGNC Symbol;Acc:HGNC:16459]	NM_001100420	5396	189.393	-1.24687	0.181366	-6.8749	6.20344e-12	6.3524e-11
	483	ENSG00000090612	ZNF268	10795	Q14587	zinc finger protein 268 [Source:HGNC Symbol;Acc:HGNC:13061]	NM_003415	13390	113.434	-1.24667	0.238672	-5.22335	1.75714e-07	8.45649e-07
	484	ENSG00000165730	STOX1	219736	Q6ZVD7	storkhead box 1 [Source:HGNC Symbol;Acc:HGNC:23508]	NM_152709	3387	22.5606	-1.24559	0.495761	-2.51249	0.0119884	0.0237395
	485	ENSG00000197566	ZNF624	57547	Q9P2J8	zinc finger protein 624 [Source:HGNC Symbol;Acc:HGNC:29254]	NM_020787	4241	62.1563	-1.24409	0.271989	-4.57405	4.78392e-06	1.79239e-05
	486	ENSG00000126259	KIRREL2	84063	NA	kirre like nephrin family adhesion molecule 2 [Source:HGNC Symbol;Acc:HGNC:18816]	NM_001363667	2563	52.0112	-1.24364	0.260474	-4.77452	1.80133e-06	7.2954e-06
	487	ENSG00000146197	SCUBE3	222663	Q8IX30	signal peptide, CUB domain and EGF like domain containing 3 [Source:HGNC Symbol;Acc:HGNC:13655]	NM_152753	7819	10.4611	-1.24278	0.527073	-2.35788	0.0183795	0.0347159
	488	ENSG00000075407	ZNF37A	7587	NA	zinc finger protein 37A [Source:HGNC Symbol;Acc:HGNC:13102]	NM_001324257	4448	275.236	-1.24215	0.185603	-6.6925	2.19387e-11	2.06937e-10
	489	ENSG00000182141	ZNF708	7562	P17019	zinc finger protein 708 [Source:HGNC Symbol;Acc:HGNC:12945]	NM_021269	4004	47.3628	-1.24142	0.32231	-3.85164	0.000117332	0.000345828
	490	ENSG00000188037	CLCN1	1180	P35523	chloride voltage-gated channel 1 [Source:HGNC Symbol;Acc:HGNC:2019]	NM_000083	3187	24.8065	-1.23953	0.363184	-3.41296	0.000642614	0.00163364
	491	ENSG00000127081	ZNF484	83744	Q5JVG2	zinc finger protein 484 [Source:HGNC Symbol;Acc:HGNC:23385]	NM_031486	4784	146.04	-1.23947	0.209264	-5.92298	3.16165e-09	2.08269e-08
	492	ENSG00000132688	NES	10763	P48681	nestin [Source:HGNC Symbol;Acc:HGNC:7756]	NM_006617	5568	414.164	-1.23786	0.142093	-8.71162	2.9955e-18	8.61993e-17
	493	ENSG00000154127	UBASH3B	84959	Q8TF42	ubiquitin associated and SH3 domain containing B [Source:HGNC Symbol;Acc:HGNC:29884]	NM_001363365	6865	1702.44	-1.23691	0.145758	-8.48602	2.1384e-17	5.33172e-16
	494	ENSG00000189127	ANKRD34B	340120	A5PLL1	ankyrin repeat domain 34B [Source:HGNC Symbol;Acc:HGNC:33736]	NM_001004441	3730	23.6512	-1.23679	0.33977	-3.64008	0.000272557	0.000749115
	495	ENSG00000188338	SLC38A3	10991	Q99624	solute carrier family 38 member 3 [Source:HGNC Symbol;Acc:HGNC:18044]	NM_006841	2953	22.7701	-1.23611	0.377409	-3.27527	0.00105563	0.00258735
	496	ENSG00000198182	ZNF607	84775	Q96SK3	zinc finger protein 607 [Source:HGNC Symbol;Acc:HGNC:28192]	NM_032689	4327	202.263	-1.23518	0.166673	-7.41078	1.25556e-13	1.6995e-12
	497	ENSG00000162654	GBP4	115361	Q96PP9	guanylate binding protein 4 [Source:HGNC Symbol;Acc:HGNC:20480]	NM_052941	6141	4202.93	-1.23259	0.206067	-5.98149	2.21108e-09	1.50509e-08
	498	ENSG00000189298	ZKSCAN3	80317	Q9BRR0	zinc finger with KRAB and SCAN domains 3 [Source:HGNC Symbol;Acc:HGNC:13853]	NM_024493	4687	214.861	-1.23233	0.151686	-8.12422	4.50231e-16	9.04539e-15
	499	ENSG00000188868	ZNF563	147837	Q8TA94	zinc finger protein 563 [Source:HGNC Symbol;Acc:HGNC:30498]	NM_145276	2699	41.7638	-1.23086	0.287306	-4.28417	1.83426e-05	6.16887e-05
	500	ENSG00000145794	MEGF10	84466	Q96KG7	multiple EGF like domains 10 [Source:HGNC Symbol;Acc:HGNC:29634]	NM_001256545	7606	12.3479	-1.22999	0.516803	-2.38	0.0173125	0.0328911
	501	ENSG00000141696	P3H4	10609	Q92791	prolyl 3-hydroxylase family member 4 (inactive) [Source:HGNC Symbol;Acc:HGNC:16946]	NM_006455	2352	777.616	-1.2288	0.118185	-10.3972	2.55268e-25	2.36843e-23
	502	ENSG00000163644	PPM1K	152926	Q8N3J5	protein phosphatase, Mg2+/Mn2+ dependent 1K [Source:HGNC Symbol;Acc:HGNC:25415]	NM_152542	6309	990.817	-1.22823	0.150905	-8.13909	3.98272e-16	8.06502e-15
	503	ENSG00000166035	LIPC	3990	P11150	lipase C, hepatic type [Source:HGNC Symbol;Acc:HGNC:6619]	NM_000236	2559	48.8487	-1.22723	0.325527	-3.76999	0.000163255	0.000468379
	504	ENSG00000100473	COCH	1690	NA	cochlin [Source:HGNC Symbol;Acc:HGNC:2180]	NM_001347720	2582	358.803	-1.22612	0.138942	-8.82473	1.09723e-18	3.40031e-17
	505	ENSG00000270885	RASL10B	91608	Q96S79	RAS like family 10 member B [Source:HGNC Symbol;Acc:HGNC:30295]	NM_033315	3215	34.0199	-1.22537	0.340739	-3.5962	0.000322896	0.000873514
	506	ENSG00000068079	IFI35	3430	P80217	interferon induced protein 35 [Source:HGNC Symbol;Acc:HGNC:5399]	NM_001330230	1182	2179.56	-1.22497	0.215602	-5.68162	1.33425e-08	7.82308e-08
	507	ENSG00000006468	ETV1	2115	P50549	ETS variant transcription factor 1 [Source:HGNC Symbol;Acc:HGNC:3490]	NM_001370556	6459	470.277	-1.22491	0.140851	-8.69651	3.42249e-18	9.81179e-17
	508	ENSG00000108733	PEX12	5193	O00623	peroxisomal biogenesis factor 12 [Source:HGNC Symbol;Acc:HGNC:8854]	NM_000286	2617	83.8111	-1.22414	0.225419	-5.43052	5.61915e-08	2.95208e-07
	509	ENSG00000180730	SHISA2	387914	Q6UWI4	shisa family member 2 [Source:HGNC Symbol;Acc:HGNC:20366]	NM_001007538	3845	260.393	-1.22173	0.190996	-6.39662	1.58855e-10	1.31171e-09
	510	ENSG00000142619	PADI3	51702	Q9ULW8	peptidyl arginine deiminase 3 [Source:HGNC Symbol;Acc:HGNC:18337]	NM_016233	3189	11.8942	-1.22146	0.550165	-2.22016	0.0264076	0.0481278
	511	ENSG00000186871	ERCC6L	54821	NA	ERCC excision repair 6 like, spindle assembly checkpoint helicase [Source:HGNC Symbol;Acc:HGNC:20794]	NM_001009954	4344	243.309	-1.22097	0.19609	-6.22657	4.76766e-10	3.64212e-09
	512	ENSG00000156853	ZNF689	115509	Q96CS4	zinc finger protein 689 [Source:HGNC Symbol;Acc:HGNC:25173]	NM_138447	3557	198.677	-1.21982	0.154984	-7.87063	3.52871e-15	6.0766e-14
	513	ENSG00000003137	CYP26B1	56603	Q9NR63	cytochrome P450 family 26 subfamily B member 1 [Source:HGNC Symbol;Acc:HGNC:20581]	NM_019885	4556	14.7656	-1.21911	0.486289	-2.50696	0.0121775	0.0240705
	514	ENSG00000070182	SPTB	6710	P11277	spectrin beta, erythrocytic [Source:HGNC Symbol;Acc:HGNC:11274]	NM_001355436	10177	58.1332	-1.21846	0.278481	-4.37539	1.21216e-05	4.2089e-05
	515	ENSG00000196917	HCAR1	27198	Q9BXC0	hydroxycarboxylic acid receptor 1 [Source:HGNC Symbol;Acc:HGNC:4532]	NM_032554	4769	141.169	-1.215	0.192259	-6.31958	2.62277e-10	2.09562e-09
	516	ENSG00000186104	CYP2R1	120227	Q6VVX0	cytochrome P450 family 2 subfamily R member 1 [Source:HGNC Symbol;Acc:HGNC:20580]	NM_024514	2214	226.827	-1.21417	0.134572	-9.02245	1.83924e-19	6.54811e-18
	517	ENSG00000126785	RHOJ	57381	Q9H4E5	ras homolog family member J [Source:HGNC Symbol;Acc:HGNC:688]	NM_020663	3556	35.8303	-1.21356	0.355045	-3.41804	0.000630748	0.00160668
	518	ENSG00000275221	H2AC15	8330	P0C0S8	H2A clustered histone 15 [Source:HGNC Symbol;Acc:HGNC:4726]	NM_003510	496	8.07931	-1.21345	0.541898	-2.23925	0.0251394	0.0460743
	519	ENSG00000274349	ZNF658	26149	Q5TYW1	zinc finger protein 658 [Source:HGNC Symbol;Acc:HGNC:25226]	NM_033160	4016	32.0163	-1.21108	0.337334	-3.59015	0.000330487	0.000892
	520	ENSG00000198342	ZNF442	79973	Q9H7R0	zinc finger protein 442 [Source:HGNC Symbol;Acc:HGNC:20877]	NM_030824	6274	13.7208	-1.21057	0.504436	-2.39985	0.0164016	0.03132
	521	ENSG00000019186	CYP24A1	1591	Q07973	cytochrome P450 family 24 subfamily A member 1 [Source:HGNC Symbol;Acc:HGNC:2602]	NM_000782	3278	14555.1	-1.21038	0.178098	-6.79612	1.07471e-11	1.06975e-10
	522	ENSG00000117461	PIK3R3	8503	Q92569	phosphoinositide-3-kinase regulatory subunit 3 [Source:HGNC Symbol;Acc:HGNC:8981]	NM_001328648	5596	650.033	-1.20832	0.143646	-8.41178	4.03845e-17	9.61504e-16
	523	ENSG00000105996	HOXA2	3199	O43364	homeobox A2 [Source:HGNC Symbol;Acc:HGNC:5103]	NM_006735	1686	14.3357	-1.20607	0.433201	-2.7841	0.0053677	0.011456
	524	ENSG00000171431	KRT20	54474	P35900	keratin 20 [Source:HGNC Symbol;Acc:HGNC:20412]	NM_019010	1804	23.6669	-1.20555	0.38427	-3.13724	0.00170547	0.00400015
	525	ENSG00000136866	ZFP37	7539	Q9Y6Q3	ZFP37 zinc finger protein [Source:HGNC Symbol;Acc:HGNC:12863]	NM_003408	6277	73.4387	-1.205	0.266576	-4.5203	6.17516e-06	2.27304e-05
	526	ENSG00000188219	POTEE	445582	Q6S8J3	POTE ankyrin domain family member E [Source:HGNC Symbol;Acc:HGNC:33895]	NM_001083538	4451	18.5822	-1.20462	0.429655	-2.80368	0.00505229	0.0108433
	527	ENSG00000081041	CXCL2	2920	P19875	C-X-C motif chemokine ligand 2 [Source:HGNC Symbol;Acc:HGNC:4603]	NM_002089	1115	392.073	-1.2037	0.210312	-5.72342	1.04398e-08	6.2358e-08
	528	ENSG00000123838	C4BPA	722	P04003	complement component 4 binding protein alpha [Source:HGNC Symbol;Acc:HGNC:1325]	NM_000715	2272	29.7361	-1.2032	0.38876	-3.09498	0.00196826	0.00456961
	529	ENSG00000244405	ETV5	2119	P41161	ETS variant transcription factor 5 [Source:HGNC Symbol;Acc:HGNC:3494]	NM_004454	4082	1616.52	-1.20131	0.107962	-11.1271	9.25636e-29	1.36255e-26
	530	ENSG00000243667	DNAAF10	116143	Q96MX6	dynein axonemal assembly factor 10 [Source:HGNC Symbol;Acc:HGNC:25176]	NM_138458	2591	108.326	-1.19858	0.179927	-6.66151	2.71037e-11	2.53006e-10
	531	ENSG00000171401	KRT13	3860	P13646	keratin 13 [Source:HGNC Symbol;Acc:HGNC:6415]	NM_002274	1673	96.4319	-1.19664	0.2059	-5.81179	6.18086e-09	3.86058e-08
	532	ENSG00000158553	POM121L2	94026	Q96KW2	POM121 transmembrane nucleoporin like 2 [Source:HGNC Symbol;Acc:HGNC:13973]	NM_033482	3897	38.7937	-1.196	0.285737	-4.18567	2.84332e-05	9.28309e-05
	533	ENSG00000183186	C2CD4C	126567	Q8TF44	C2 calcium dependent domain containing 4C [Source:HGNC Symbol;Acc:HGNC:29417]	NM_001136263	3099	156.601	-1.1958	0.217346	-5.50182	3.75888e-08	2.04059e-07
	534	ENSG00000125637	PSD4	23550	Q8NDX1	pleckstrin and Sec7 domain containing 4 [Source:HGNC Symbol;Acc:HGNC:19096]	NM_012455	11342	1041.97	-1.19435	0.233711	-5.11037	3.21535e-07	1.4773e-06
	535	ENSG00000168398	BDKRB2	624	P30411	bradykinin receptor B2 [Source:HGNC Symbol;Acc:HGNC:1030]	NM_001379692	3996	280.633	-1.19122	0.133145	-8.9468	3.65953e-19	1.25053e-17
	536	ENSG00000173585	CCR9	10803	P51686	C-C motif chemokine receptor 9 [Source:HGNC Symbol;Acc:HGNC:1610]	NM_001256369	2512	22.8355	-1.19063	0.423454	-2.81171	0.00492793	0.0105898
	537	ENSG00000110799	VWF	7450	P04275	von Willebrand factor [Source:HGNC Symbol;Acc:HGNC:12726]	NM_000552	8830	27.9601	-1.19052	0.296273	-4.01831	5.86177e-05	0.000181509
	538	ENSG00000171847	FAM90A1	55138	Q86YD7	family with sequence similarity 90 member A1 [Source:HGNC Symbol;Acc:HGNC:25526]	NM_001319982	2342	21.7941	-1.18984	0.379459	-3.13562	0.00171491	0.00402046
	539	ENSG00000220201	ZGLP1	100125288	P0C6A0	zinc finger GATA like protein 1 [Source:HGNC Symbol;Acc:HGNC:37245]	NM_001103167	2303	22.8443	-1.1892	0.368905	-3.22359	0.00126595	0.00305395
	540	ENSG00000177842	ZNF620	253639	Q6ZNG0	zinc finger protein 620 [Source:HGNC Symbol;Acc:HGNC:28742]	NM_175888	3291	131.885	-1.18587	0.19951	-5.94391	2.78303e-09	1.85241e-08
	541	ENSG00000169951	ZNF764	92595	Q96H86	zinc finger protein 764 [Source:HGNC Symbol;Acc:HGNC:28200]	NM_033410	2738	208.975	-1.18493	0.186903	-6.33979	2.30086e-10	1.85171e-09
	542	ENSG00000074966	TXK	7294	P42681	TXK tyrosine kinase [Source:HGNC Symbol;Acc:HGNC:12434]	NM_003328	2908	35.8214	-1.18262	0.276677	-4.27438	1.91668e-05	6.42631e-05
	543	ENSG00000078401	EDN1	1906	P05305	endothelin 1 [Source:HGNC Symbol;Acc:HGNC:3176]	NM_001955	2035	1024.74	-1.1813	0.105482	-11.199	4.12168e-29	6.43866e-27
	544	ENSG00000240771	ARHGEF25	115557	Q86VW2	Rho guanine nucleotide exchange factor 25 [Source:HGNC Symbol;Acc:HGNC:30275]	NM_001111270	2246	151.896	-1.17897	0.196776	-5.99142	2.08015e-09	1.42229e-08
	545	ENSG00000187815	ZFP69	339559	Q49AA0	ZFP69 zinc finger protein [Source:HGNC Symbol;Acc:HGNC:24708]	NM_001320179	2796	59.2051	-1.17862	0.341821	-3.44805	0.000564646	0.00145085
	546	ENSG00000007968	E2F2	1870	Q14209	E2F transcription factor 2 [Source:HGNC Symbol;Acc:HGNC:3114]	NM_004091	5196	78.57	-1.17855	0.281571	-4.1856	2.84411e-05	9.2837e-05
	547	ENSG00000153832	FBXO36	130888	Q8NEA4	F-box protein 36 [Source:HGNC Symbol;Acc:HGNC:27020]	NM_174899	2813	76.5133	-1.17418	0.203794	-5.76162	8.33122e-09	5.07734e-08
	548	ENSG00000179292	TMEM151A	256472	Q8N4L1	transmembrane protein 151A [Source:HGNC Symbol;Acc:HGNC:28497]	NM_153266	2538	385.914	-1.17199	0.166191	-7.05204	1.76314e-12	1.97598e-11
	549	ENSG00000173218	VANGL1	81839	Q8TAA9	VANGL planar cell polarity protein 1 [Source:HGNC Symbol;Acc:HGNC:15512]	NM_001172411	8647	895.688	-1.17013	0.144626	-8.09071	5.93198e-16	1.1598e-14
	550	ENSG00000197128	ZNF772	400720	Q68DY9	zinc finger protein 772 [Source:HGNC Symbol;Acc:HGNC:33106]	NM_001024596	5419	187.394	-1.17001	0.167262	-6.99508	2.65115e-12	2.88872e-11
	551	ENSG00000121903	ZSCAN20	7579	P17040	zinc finger and SCAN domain containing 20 [Source:HGNC Symbol;Acc:HGNC:13093]	NM_001377376	9456	348.076	-1.169	0.145513	-8.03366	9.46064e-16	1.78146e-14
	552	ENSG00000170915	PAQR8	85315	Q8TEZ7	progestin and adipoQ receptor family member 8 [Source:HGNC Symbol;Acc:HGNC:15708]	NM_133367	4715	898.121	-1.1678	0.146874	-7.95105	1.84942e-15	3.3192e-14
	553	ENSG00000106128	GHRHR	2692	Q02643	growth hormone releasing hormone receptor [Source:HGNC Symbol;Acc:HGNC:4266]	NM_000823	1672	20.3187	-1.16738	0.375451	-3.10927	0.00187549	0.00437215
	554	ENSG00000180423	HARBI1	283254	Q96MB7	harbinger transposase derived 1 [Source:HGNC Symbol;Acc:HGNC:26522]	NM_173811	1967	101.163	-1.16673	0.185871	-6.27712	3.44904e-10	2.7036e-09
	555	ENSG00000120159	CAAP1	79886	Q9H8G2	caspase activity and apoptosis inhibitor 1 [Source:HGNC Symbol;Acc:HGNC:25834]	NM_024828	2789	539.869	-1.16597	0.117905	-9.88909	4.64248e-23	3.02433e-21
	556	ENSG00000163463	KRTCAP2	200185	Q8N6L1	keratinocyte associated protein 2 [Source:HGNC Symbol;Acc:HGNC:28942]	NM_173852	523	100.712	-1.16541	0.202589	-5.75256	8.78996e-09	5.3399e-08
	557	ENSG00000171560	FGA	2243	P02671	fibrinogen alpha chain [Source:HGNC Symbol;Acc:HGNC:3661]	NM_000508	3655	23.8206	-1.16406	0.419449	-2.7752	0.00551675	0.011743
	558	ENSG00000170786	SDR16C5	195814	Q8N3Y7	short chain dehydrogenase/reductase family 16C member 5 [Source:HGNC Symbol;Acc:HGNC:30311]	NM_001318050	2399	166.493	-1.16388	0.130541	-8.91582	4.84236e-19	1.61156e-17
	559	ENSG00000147041	SYTL5	94122	Q8TDW5	synaptotagmin like 5 [Source:HGNC Symbol;Acc:HGNC:15589]	NM_001163335	4751	420.738	-1.16362	0.117979	-9.86293	6.02643e-23	3.79665e-21
	560	ENSG00000130921	MTRFR	91574	Q9H3J6	mitochondrial translation release factor in rescue [Source:HGNC Symbol;Acc:HGNC:26784]	NM_152269	1554	615.935	-1.16179	0.127153	-9.13697	6.42273e-20	2.40405e-18
	561	ENSG00000141574	SECTM1	6398	Q8WVN6	secreted and transmembrane 1 [Source:HGNC Symbol;Acc:HGNC:10707]	NM_003004	2003	782.018	-1.16151	0.17081	-6.80003	1.04599e-11	1.04183e-10
	562	ENSG00000181804	SLC9A9	285195	Q8IVB4	solute carrier family 9 member A9 [Source:HGNC Symbol;Acc:HGNC:20653]	NM_173653	3564	25.0127	-1.16034	0.399379	-2.90535	0.00366838	0.00807697
	563	ENSG00000143315	PIGM	93183	Q9H3S5	phosphatidylinositol glycan anchor biosynthesis class M [Source:HGNC Symbol;Acc:HGNC:18858]	NM_145167	7038	232.604	-1.1602	0.199034	-5.82913	5.57177e-09	3.50733e-08
	564	ENSG00000173349	SFT2D3	84826	Q587I9	SFT2 domain containing 3 [Source:HGNC Symbol;Acc:HGNC:28767]	NM_032740	3746	326.768	-1.1587	0.181084	-6.39866	1.56747e-10	1.2964e-09
	565	ENSG00000115318	LOXL3	84695	P58215	lysyl oxidase like 3 [Source:HGNC Symbol;Acc:HGNC:13869]	NM_032603	3689	39.8568	-1.15728	0.292921	-3.95082	7.78847e-05	0.000235733
	566	ENSG00000169184	MN1	4330	Q10571	MN1 proto-oncogene, transcriptional regulator [Source:HGNC Symbol;Acc:HGNC:7180]	NM_002430	7814	100.799	-1.15636	0.199749	-5.78907	7.0778e-09	4.36383e-08
	567	ENSG00000174327	SLC16A13	201232	Q7RTY0	solute carrier family 16 member 13 [Source:HGNC Symbol;Acc:HGNC:31037]	NM_201566	1804	124.016	-1.15597	0.227879	-5.07272	3.92179e-07	1.77682e-06
	568	ENSG00000263002	ZNF234	10780	Q14588	zinc finger protein 234 [Source:HGNC Symbol;Acc:HGNC:13027]	NM_006630	4607	355.198	-1.15321	0.136102	-8.47315	2.3884e-17	5.89742e-16
	569	ENSG00000160703	NLRX1	79671	Q86UT6	NLR family member X1 [Source:HGNC Symbol;Acc:HGNC:29890]	NM_001282358	3665	206.139	-1.15018	0.147374	-7.80452	5.97289e-15	9.88529e-14
	570	ENSG00000168016	TRANK1	9881	O15050	tetratricopeptide repeat and ankyrin repeat containing 1 [Source:HGNC Symbol;Acc:HGNC:29011]	NM_014831	10481	1133.88	-1.15004	0.222908	-5.15923	2.47961e-07	1.163e-06
	571	ENSG00000165259	HDX	139324	Q7Z353	highly divergent homeobox [Source:HGNC Symbol;Acc:HGNC:26411]	NM_144657	6200	123.783	-1.14999	0.174129	-6.60423	3.99578e-11	3.63035e-10
	572	ENSG00000205730	ITPRIPL2	162073	Q3MIP1	ITPRIP like 2 [Source:HGNC Symbol;Acc:HGNC:27257]	NM_001034841	7666	2426.12	-1.14864	0.177998	-6.45313	1.09564e-10	9.26182e-10
	573	ENSG00000166246	DNAAF8	146562	Q8IYS4	dynein axonemal assembly factor 8 [Source:HGNC Symbol;Acc:HGNC:25081]	NM_139170	2457	22.763	-1.14818	0.382389	-3.00266	0.00267628	0.00605098
	574	ENSG00000247746	USP51	158880	Q70EK9	ubiquitin specific peptidase 51 [Source:HGNC Symbol;Acc:HGNC:23086]	NM_201286	4643	18.9344	-1.14408	0.391129	-2.92506	0.00344388	0.00761884
	575	ENSG00000092529	CAPN3	825	P20807	calpain 3 [Source:HGNC Symbol;Acc:HGNC:1480]	NM_173087	3045	22.7091	-1.14366	0.439418	-2.60266	0.0092504	0.0187618
	576	ENSG00000189001	SBSN	374897	NA	suprabasin [Source:HGNC Symbol;Acc:HGNC:24950]	NM_001166035	593	13.4972	-1.14363	0.474192	-2.41174	0.0158766	0.0304504
	577	ENSG00000168490	PHYHIP	9796	Q92561	phytanoyl-CoA 2-hydroxylase interacting protein [Source:HGNC Symbol;Acc:HGNC:16865]	NM_001363312	2976	39.3883	-1.1399	0.278584	-4.09177	4.28089e-05	0.000135517
	578	ENSG00000170044	ZPLD1	131368	Q8TCW7	zona pellucida like domain containing 1 [Source:HGNC Symbol;Acc:HGNC:27022]	NM_175056	3619	271.404	-1.13966	0.199691	-5.70709	1.14925e-08	6.82463e-08
	579	ENSG00000159792	PSKH1	5681	P11801	protein serine kinase H1 [Source:HGNC Symbol;Acc:HGNC:9529]	NM_006742	3497	474.671	-1.13924	0.20292	-5.61421	1.97463e-08	1.12211e-07
	580	ENSG00000113790	EHHADH	1962	Q08426	enoyl-CoA hydratase and 3-hydroxyacyl CoA dehydrogenase [Source:HGNC Symbol;Acc:HGNC:3247]	NM_001966	3801	574.501	-1.13901	0.132627	-8.58806	8.84463e-18	2.33051e-16
	581	ENSG00000123609	NMI	9111	Q13287	N-myc and STAT interactor [Source:HGNC Symbol;Acc:HGNC:7854]	NM_004688	1229	1669.87	-1.13752	0.160112	-7.10454	1.2072e-12	1.39269e-11
	582	ENSG00000136378	ADAMTS7	11173	Q9UKP4	ADAM metallopeptidase with thrombospondin type 1 motif 7 [Source:HGNC Symbol;Acc:HGNC:223]	NM_014272	5520	58.9603	-1.13468	0.304362	-3.72806	0.000192959	0.000546128
	583	ENSG00000142556	ZNF614	80110	Q8N883	zinc finger protein 614 [Source:HGNC Symbol;Acc:HGNC:24722]	NM_025040	4628	229.021	-1.13183	0.160883	-7.03513	1.99077e-12	2.19731e-11
	584	ENSG00000184232	OAF	220323	Q86UD1	out at first homolog [Source:HGNC Symbol;Acc:HGNC:28752]	NM_178507	2262	450.128	-1.13171	0.129727	-8.72374	2.69159e-18	7.80408e-17
	585	ENSG00000197168	NEK5	341676	NA	NIMA related kinase 5 [Source:HGNC Symbol;Acc:HGNC:7748]	NM_001365552	5971	22.0311	-1.13102	0.388396	-2.91203	0.00359087	0.00792227
	586	ENSG00000148965	SAA4	6291	P35542	serum amyloid A4, constitutive [Source:HGNC Symbol;Acc:HGNC:10516]	NM_006512	630	18.7123	-1.13095	0.390322	-2.89749	0.00376159	0.00826201
	587	ENSG00000103047	TANGO6	79613	Q9C0B7	transport and golgi organization 6 homolog [Source:HGNC Symbol;Acc:HGNC:25749]	NM_024562	4893	93.2238	-1.13009	0.2729	-4.14104	3.45734e-05	0.000111147
	588	ENSG00000171812	COL8A2	1296	P25067	collagen type VIII alpha 2 chain [Source:HGNC Symbol;Acc:HGNC:2216]	NM_005202	4669	31.5146	-1.12649	0.313636	-3.59171	0.000328521	0.000887475
	589	ENSG00000235568	NFAM1	150372	Q8NET5	NFAT activating protein with ITAM motif 1 [Source:HGNC Symbol;Acc:HGNC:29872]	NM_001371362	5613	18.8693	-1.12631	0.39496	-2.85171	0.00434841	0.00945729
	590	ENSG00000186017	ZNF566	84924	Q969W8	zinc finger protein 566 [Source:HGNC Symbol;Acc:HGNC:25919]	NM_032838	5197	386.001	-1.12481	0.116121	-9.68655	3.43939e-22	1.87379e-20
	591	ENSG00000135205	CCDC146	57639	Q8IYE0	coiled-coil domain containing 146 [Source:HGNC Symbol;Acc:HGNC:29296]	NM_020879	3335	194.685	-1.12414	0.155224	-7.24209	4.4183e-13	5.50364e-12
	592	ENSG00000177932	ZNF354C	30832	Q86Y25	zinc finger protein 354C [Source:HGNC Symbol;Acc:HGNC:16736]	NM_014594	5893	22.474	-1.12361	0.398182	-2.82185	0.00477475	0.0102808
	593	ENSG00000164002	EXO5	64789	Q9H790	exonuclease 5 [Source:HGNC Symbol;Acc:HGNC:26115]	NM_001346955	2567	45.1937	-1.12347	0.333352	-3.37021	0.000751116	0.00188722
	594	ENSG00000188997	KCTD21	283219	Q4G0X4	potassium channel tetramerization domain containing 21 [Source:HGNC Symbol;Acc:HGNC:27452]	NM_001029859	3389	439.41	-1.12341	0.122905	-9.14047	6.2183e-20	2.33897e-18
	595	ENSG00000105889	STEAP1B	256227	Q6NZ63	STEAP family member 1B [Source:HGNC Symbol;Acc:HGNC:41907]	NM_207342	1193	32.9135	-1.12257	0.309323	-3.6291	0.000284409	0.000777502
	596	ENSG00000152433	ZNF547	284306	Q8IVP9	zinc finger protein 547 [Source:HGNC Symbol;Acc:HGNC:26432]	NM_173631	2754	40.2199	-1.12029	0.285718	-3.92098	8.81879e-05	0.000264719
	597	ENSG00000090376	IRAK3	11213	Q9Y616	interleukin 1 receptor associated kinase 3 [Source:HGNC Symbol;Acc:HGNC:17020]	NM_007199	8328	160.832	-1.11974	0.175217	-6.39057	1.65267e-10	1.35953e-09
	598	ENSG00000168282	MGAT2	4247	Q10469	alpha-1,6-mannosyl-glycoprotein 2-beta-N-acetylglucosaminyltransferase [Source:HGNC Symbol;Acc:HGNC:7045]	NM_002408	2683	932.054	-1.11912	0.131123	-8.53489	1.40284e-17	3.59734e-16
	599	ENSG00000172733	PURG	29942	Q9UJV8	purine rich element binding protein G [Source:HGNC Symbol;Acc:HGNC:17930]	NM_001323312	2693	22.5055	-1.11736	0.42838	-2.60833	0.0090984	0.0184854
	600	ENSG00000164045	CDC25A	993	P30304	cell division cycle 25A [Source:HGNC Symbol;Acc:HGNC:1725]	NM_201567	3663	107.038	-1.11538	0.239074	-4.6654	3.08025e-06	1.19351e-05
	601	ENSG00000137040	RANBP6	26953	O60518	RAN binding protein 6 [Source:HGNC Symbol;Acc:HGNC:9851]	NM_001243202	4600	1099.87	-1.11427	0.100017	-11.1409	7.93425e-29	1.17928e-26
	602	ENSG00000168386	FILIP1L	11259	NA	filamin A interacting protein 1 like [Source:HGNC Symbol;Acc:HGNC:24589]	NM_001387852	5635	564.334	-1.11356	0.118409	-9.40436	5.23483e-21	2.41386e-19
	603	ENSG00000103021	CCDC113	29070	Q9H0I3	coiled-coil domain containing 113 [Source:HGNC Symbol;Acc:HGNC:25002]	NM_014157	5272	101.961	-1.11341	0.188501	-5.90667	3.49095e-09	2.28291e-08
	604	ENSG00000189377	CXCL17	284340	Q6UXB2	C-X-C motif chemokine ligand 17 [Source:HGNC Symbol;Acc:HGNC:19232]	NM_198477	1080	79.7589	-1.11289	0.321357	-3.46308	0.00053402	0.00137817
	605	ENSG00000162396	PARS2	25973	Q7L3T8	prolyl-tRNA synthetase 2, mitochondrial [Source:HGNC Symbol;Acc:HGNC:30563]	NM_152268	2356	327.522	-1.11273	0.159278	-6.98611	2.82621e-12	3.05986e-11
	606	ENSG00000111837	MAK	4117	P20794	male germ cell associated kinase [Source:HGNC Symbol;Acc:HGNC:6816]	NM_005906	3859	18.4638	-1.11217	0.351539	-3.16371	0.0015577	0.00368689
	607	ENSG00000256087	ZNF432	9668	O94892	zinc finger protein 432 [Source:HGNC Symbol;Acc:HGNC:20810]	NM_001322285	4513	214.956	-1.11039	0.175718	-6.31914	2.63017e-10	2.09933e-09
	608	ENSG00000163295	ALPI	248	P09923	alkaline phosphatase, intestinal [Source:HGNC Symbol;Acc:HGNC:437]	NM_001631	3241	12.6309	-1.10939	0.462457	-2.3989	0.0164446	0.0313902
	609	ENSG00000134121	CHL1	10752	O00533	cell adhesion molecule L1 like [Source:HGNC Symbol;Acc:HGNC:1939]	NM_006614	7856	38.0051	-1.10798	0.306741	-3.61211	0.000303716	0.000825712
	610	ENSG00000196110	ZNF699	374879	Q32M78	zinc finger protein 699 [Source:HGNC Symbol;Acc:HGNC:24750]	NM_198535	6758	210.742	-1.10788	0.141049	-7.85457	4.01161e-15	6.85941e-14
	611	ENSG00000147003	CLTRN	57393	Q9HBJ8	collectrin, amino acid transport regulator [Source:HGNC Symbol;Acc:HGNC:29437]	NM_020665	1352	225.123	-1.10731	0.189198	-5.85264	4.83822e-09	3.07593e-08
	612	ENSG00000128253	RFPL2	10739	O75678	ret finger protein like 2 [Source:HGNC Symbol;Acc:HGNC:9979]	NM_001394559	2407	15.0311	-1.10622	0.489312	-2.26076	0.023774	0.0438184
	613	ENSG00000163898	LIPH	200879	Q8WWY8	lipase H [Source:HGNC Symbol;Acc:HGNC:18483]	NM_139248	4001	21348.5	-1.10523	0.0991418	-11.148	7.32184e-29	1.1098e-26
	614	ENSG00000273274	ZBTB8B	728116	Q8NAP8	zinc finger and BTB domain containing 8B [Source:HGNC Symbol;Acc:HGNC:37057]	NM_001145720	12831	19.1684	-1.10519	0.430232	-2.56882	0.0102047	0.0205206
	615	ENSG00000185507	IRF7	3665	Q92985	interferon regulatory factor 7 [Source:HGNC Symbol;Acc:HGNC:6122]	NM_004029	1807	3298.08	-1.10466	0.176731	-6.25052	4.09083e-10	3.15181e-09
	616	ENSG00000095637	SORBS1	10580	Q9BX66	sorbin and SH3 domain containing 1 [Source:HGNC Symbol;Acc:HGNC:14565]	NM_001290294	7279	382.782	-1.10379	0.13053	-8.45618	2.76287e-17	6.76748e-16
	617	ENSG00000140274	DUOXA2	405753	Q1HG44	dual oxidase maturation factor 2 [Source:HGNC Symbol;Acc:HGNC:32698]	NM_207581	1755	14.8187	-1.10335	0.470389	-2.34562	0.0189957	0.0357562
	618	ENSG00000183309	ZNF623	9831	O75123	zinc finger protein 623 [Source:HGNC Symbol;Acc:HGNC:29084]	NM_001261843	3960	1360.65	-1.10246	0.158114	-6.97255	3.11258e-12	3.33493e-11
	619	ENSG00000213799	ZNF845	91664	Q96IR2	zinc finger protein 845 [Source:HGNC Symbol;Acc:HGNC:25112]	NM_001321522	4413	365.158	-1.10237	0.180872	-6.09474	1.09613e-09	7.8268e-09
	620	ENSG00000274750	H3C6	8353	P68431	H3 clustered histone 6 [Source:HGNC Symbol;Acc:HGNC:4769]	NM_001381999	2679	93.141	-1.10235	0.210568	-5.23514	1.64864e-07	7.97944e-07
	621	ENSG00000188505	NCCRP1	342897	Q6ZVX7	NCCRP1, F-box associated domain containing [Source:HGNC Symbol;Acc:HGNC:33739]	NM_001001414	1975	68.5616	-1.10194	0.216498	-5.08984	3.58375e-07	1.63479e-06
	622	ENSG00000196873	CBWD3	445571	Q5JTY5	COBW domain containing 3 [Source:HGNC Symbol;Acc:HGNC:18519]	NM_201453	1685	34.9276	-1.10157	0.325027	-3.38916	0.000701078	0.0017705
	623	ENSG00000092295	TGM1	7051	P22735	transglutaminase 1 [Source:HGNC Symbol;Acc:HGNC:11777]	NM_000359	2744	45.5217	-1.09751	0.22481	-4.88195	1.0504e-06	4.43601e-06
	624	ENSG00000149289	ZC3H12C	85463	Q9C0D7	zinc finger CCCH-type containing 12C [Source:HGNC Symbol;Acc:HGNC:29362]	NM_033390	8776	199.214	-1.09707	0.175035	-6.26771	3.66388e-10	2.85884e-09
	625	ENSG00000156966	B3GNT7	93010	Q8NFL0	UDP-GlcNAc:betaGal beta-1,3-N-acetylglucosaminyltransferase 7 [Source:HGNC Symbol;Acc:HGNC:18811]	NM_145236	3539	864.342	-1.09678	0.114381	-9.58886	8.90606e-22	4.51466e-20
	626	ENSG00000158014	SLC30A2	7780	Q9BRI3	solute carrier family 30 member 2 [Source:HGNC Symbol;Acc:HGNC:11013]	NM_032513	3097	40.8955	-1.09591	0.259536	-4.22257	2.41537e-05	7.97947e-05
	627	ENSG00000169105	CHST14	113189	Q8NCH0	carbohydrate sulfotransferase 14 [Source:HGNC Symbol;Acc:HGNC:24464]	NM_130468	2175	117.665	-1.09539	0.201174	-5.445	5.18056e-08	2.73857e-07
	628	ENSG00000115526	CHST10	9486	O43529	carbohydrate sulfotransferase 10 [Source:HGNC Symbol;Acc:HGNC:19650]	NM_004854	2854	58.0927	-1.095	0.243734	-4.49259	7.03637e-06	2.5611e-05
	629	ENSG00000157350	ST3GAL2	6483	Q16842	ST3 beta-galactoside alpha-2,3-sialyltransferase 2 [Source:HGNC Symbol;Acc:HGNC:10863]	NM_006927	7920	300.425	-1.09325	0.173002	-6.31928	2.6278e-10	2.09854e-09
	630	ENSG00000163249	CCNYL1	151195	Q8N7R7	cyclin Y like 1 [Source:HGNC Symbol;Acc:HGNC:26868]	NM_152523	1952	398.234	-1.093	0.122343	-8.93392	4.11172e-19	1.38648e-17
	631	ENSG00000176907	TCIM	56892	Q9NR00	transcriptional and immune response regulator [Source:HGNC Symbol;Acc:HGNC:1357]	NM_020130	1829	744.185	-1.09269	0.102817	-10.6276	2.21765e-26	2.4078e-24
	632	ENSG00000161298	ZNF382	84911	Q96SR6	zinc finger protein 382 [Source:HGNC Symbol;Acc:HGNC:17409]	NM_001398491	8336	41.2862	-1.091	0.340504	-3.20407	0.00135502	0.00324581
	633	ENSG00000174599	TRAM1L1	133022	Q8N609	translocation associated membrane protein 1 like 1 [Source:HGNC Symbol;Acc:HGNC:28371]	NM_152402	2023	23.633	-1.09061	0.426365	-2.55794	0.0105295	0.0210824
	634	ENSG00000083814	ZNF671	79891	Q8TAW3	zinc finger protein 671 [Source:HGNC Symbol;Acc:HGNC:26279]	NM_001321375	2431	59.0603	-1.08963	0.216503	-5.03288	4.83172e-07	2.15527e-06
	635	ENSG00000036828	CASR	846	P41180	calcium sensing receptor [Source:HGNC Symbol;Acc:HGNC:1514]	NM_000388	10062	122.244	-1.08896	0.339368	-3.20879	0.00133293	0.0031994
	636	ENSG00000145700	ANKRD31	256006	Q8N7Z5	ankyrin repeat domain 31 [Source:HGNC Symbol;Acc:HGNC:26853]	NM_001164443	6036	32.7029	-1.08743	0.330754	-3.28773	0.00100999	0.00248346
	637	ENSG00000165060	FXN	2395	Q16595	frataxin [Source:HGNC Symbol;Acc:HGNC:3951]	NM_000144	6978	44.6191	-1.08703	0.272361	-3.99113	6.57582e-05	0.00020231
	638	ENSG00000183891	TTC32	130502	Q5I0X7	tetratricopeptide repeat domain 32 [Source:HGNC Symbol;Acc:HGNC:32954]	NM_001008237	941	153.123	-1.08522	0.174629	-6.21443	5.15107e-10	3.90772e-09
	639	ENSG00000177076	ACER2	340485	Q5QJU3	alkaline ceramidase 2 [Source:HGNC Symbol;Acc:HGNC:23675]	NM_001010887	2773	635.771	-1.08406	0.188625	-5.74716	9.07524e-09	5.49141e-08
	640	ENSG00000180113	TDRD6	221400	O60522	tudor domain containing 6 [Source:HGNC Symbol;Acc:HGNC:21339]	NM_001168359	8887	22.8959	-1.08392	0.340551	-3.18283	0.00145843	0.00347232
	641	ENSG00000196859	KRT39	390792	Q6A163	keratin 39 [Source:HGNC Symbol;Acc:HGNC:32971]	NM_213656	1752	12.7339	-1.08359	0.442184	-2.45055	0.0142638	0.0277217
	642	ENSG00000163746	PLSCR2	57047	NA	phospholipid scramblase 2 [Source:HGNC Symbol;Acc:HGNC:16494]	NM_001395437	1185	57.7271	-1.08358	0.244935	-4.42393	9.69219e-06	3.42516e-05
	643	ENSG00000167701	GPT	2875	P24298	glutamic--pyruvic transaminase [Source:HGNC Symbol;Acc:HGNC:4552]	NM_001382664	1822	39.4498	-1.08277	0.27252	-3.97317	7.09226e-05	0.000217021
	644	ENSG00000176022	B3GALT6	126792	Q96L58	beta-1,3-galactosyltransferase 6 [Source:HGNC Symbol;Acc:HGNC:17978]	NM_080605	2805	143.813	-1.08096	0.259322	-4.16839	3.06762e-05	9.95593e-05
	645	ENSG00000168404	MLKL	197259	Q8NB16	mixed lineage kinase domain like pseudokinase [Source:HGNC Symbol;Acc:HGNC:26617]	NM_001142497	1781	409.534	-1.08054	0.167165	-6.46395	1.02004e-10	8.66472e-10
	646	ENSG00000120833	SOCS2	8835	O14508	suppressor of cytokine signaling 2 [Source:HGNC Symbol;Acc:HGNC:19382]	NM_003877	2761	13.3961	-1.0802	0.487765	-2.21458	0.026789	0.0487474
	647	ENSG00000019485	PRDM11	56981	Q9NQV5	PR/SET domain 11 [Source:HGNC Symbol;Acc:HGNC:13996]	NM_001359633	1536	57.0569	-1.07974	0.280285	-3.8523	0.000117013	0.000344955
	648	ENSG00000173467	AGR3	155465	Q8TD06	anterior gradient 3, protein disulphide isomerase family member [Source:HGNC Symbol;Acc:HGNC:24167]	NM_176813	738	26.0491	-1.0792	0.355513	-3.03562	0.00240039	0.0054798
	649	ENSG00000053770	AP5M1	55745	Q9H0R1	adaptor related protein complex 5 subunit mu 1 [Source:HGNC Symbol;Acc:HGNC:20192]	NM_018229	11675	680.459	-1.0782	0.0876146	-12.3061	8.39418e-35	2.57013e-32
	650	ENSG00000196116	TDRD7	23424	Q8NHU6	tudor domain containing 7 [Source:HGNC Symbol;Acc:HGNC:30831]	NM_014290	3688	1841.84	-1.07765	0.144558	-7.45484	8.99779e-14	1.24658e-12
	651	ENSG00000106004	HOXA5	3202	P20719	homeobox A5 [Source:HGNC Symbol;Acc:HGNC:5106]	NM_019102	1670	62.895	-1.07673	0.225967	-4.76497	1.88879e-06	7.60733e-06
	652	ENSG00000126391	FRMD8	83786	Q9BZ67	FERM domain containing 8 [Source:HGNC Symbol;Acc:HGNC:25462]	NM_001300832	3514	2029.18	-1.07664	0.0774284	-13.9049	5.91197e-44	3.63154e-41
	653	ENSG00000198626	RYR2	6262	Q92736	ryanodine receptor 2 [Source:HGNC Symbol;Acc:HGNC:10484]	NM_001035	16583	22.0015	-1.07613	0.370132	-2.90743	0.00364411	0.00803047
	654	ENSG00000173875	ZNF791	163049	Q3KP31	zinc finger protein 791 [Source:HGNC Symbol;Acc:HGNC:26895]	NM_153358	6465	592.875	-1.07492	0.127535	-8.42844	3.50302e-17	8.43204e-16
	655	ENSG00000160602	NEK8	284086	Q86SG6	NIMA related kinase 8 [Source:HGNC Symbol;Acc:HGNC:13387]	NM_178170	3573	86.1473	-1.07455	0.204768	-5.24765	1.54049e-07	7.49156e-07
	656	ENSG00000155592	ZKSCAN2	342357	Q63HK3	zinc finger with KRAB and SCAN domains 2 [Source:HGNC Symbol;Acc:HGNC:25677]	NM_001012981	7437	165.316	-1.0735	0.196785	-5.45518	4.89234e-08	2.6042e-07
	657	ENSG00000173930	SLCO4C1	353189	Q6ZQN7	solute carrier organic anion transporter family member 4C1 [Source:HGNC Symbol;Acc:HGNC:23612]	NM_180991	5069	475.837	-1.07287	0.183397	-5.84999	4.91596e-09	3.12146e-08
	658	ENSG00000186564	FOXD2	2306	O60548	forkhead box D2 [Source:HGNC Symbol;Acc:HGNC:3803]	NM_004474	2648	176.503	-1.07278	0.170454	-6.29368	3.10031e-10	2.44779e-09
	659	ENSG00000012124	CD22	933	P20273	CD22 molecule [Source:HGNC Symbol;Acc:HGNC:1643]	NM_001185099	3004	14.8294	-1.07271	0.449828	-2.38471	0.0170928	0.0324899
	660	ENSG00000171791	BCL2	596	P10415	BCL2 apoptosis regulator [Source:HGNC Symbol;Acc:HGNC:990]	NM_000633	6881	24.0679	-1.07191	0.386416	-2.77397	0.00553765	0.0117826
	661	ENSG00000116254	CHD5	26038	Q8TDI0	chromodomain helicase DNA binding protein 5 [Source:HGNC Symbol;Acc:HGNC:16816]	NM_015557	9850	25.222	-1.0686	0.350069	-3.05253	0.00226918	0.00520745
	662	ENSG00000141219	C17orf80	55028	NA	chromosome 17 open reading frame 80 [Source:HGNC Symbol;Acc:HGNC:29601]	NM_001288771	2163	490.679	-1.06858	0.134279	-7.95795	1.74914e-15	3.16146e-14
	663	ENSG00000198121	LPAR1	1902	Q92633	lysophosphatidic acid receptor 1 [Source:HGNC Symbol;Acc:HGNC:3166]	NM_001351397	3637	176.269	-1.06856	0.183214	-5.83231	5.4666e-09	3.44964e-08
	664	ENSG00000259803	SLC22A31	146429	NA	solute carrier family 22 member 31 [Source:HGNC Symbol;Acc:HGNC:27091]	NM_001384769	1860	95.8177	-1.06742	0.224437	-4.75601	1.97459e-06	7.93828e-06
	665	ENSG00000116106	EPHA4	2043	P54764	EPH receptor A4 [Source:HGNC Symbol;Acc:HGNC:3388]	NM_001304536	6362	26.2481	-1.06639	0.388048	-2.74809	0.00599437	0.0126699
	666	ENSG00000164749	HNF4G	3174	Q14541	hepatocyte nuclear factor 4 gamma [Source:HGNC Symbol;Acc:HGNC:5026]	NM_001330561	1728	773.796	-1.06602	0.159323	-6.6909	2.21797e-11	2.08919e-10
	667	ENSG00000162694	EXTL2	2135	Q9UBQ6	exostosin like glycosyltransferase 2 [Source:HGNC Symbol;Acc:HGNC:3516]	NM_001439	2835	137.94	-1.06596	0.203947	-5.22665	1.7261e-07	8.31232e-07
	668	ENSG00000002745	WNT16	51384	NA	Wnt family member 16 [Source:HGNC Symbol;Acc:HGNC:16267]	NM_016087	1230	27.3638	-1.06468	0.307086	-3.46703	0.000526241	0.00136039
	669	ENSG00000185303	SFTPA2	729238	Q8IWL1	surfactant protein A2 [Source:HGNC Symbol;Acc:HGNC:10799]	NM_001098668	2201	23.0076	-1.06253	0.34701	-3.06195	0.00219898	0.00506075
	670	ENSG00000167680	SEMA6B	10501	Q9H3T3	semaphorin 6B [Source:HGNC Symbol;Acc:HGNC:10739]	NM_032108	3862	249.905	-1.06182	0.14928	-7.1129	1.13629e-12	1.31984e-11
	671	ENSG00000187554	TLR5	7100	NA	toll like receptor 5 [Source:HGNC Symbol;Acc:HGNC:11851]	NM_003268	4235	590.209	-1.06049	0.134322	-7.89509	2.90107e-15	5.06414e-14
	672	ENSG00000162687	KCNT2	343450	Q6UVM3	potassium sodium-activated channel subfamily T member 2 [Source:HGNC Symbol;Acc:HGNC:18866]	NM_001287819	5883	94.3811	-1.06007	0.289473	-3.66205	0.000250202	0.000692021
	673	ENSG00000159915	ZNF233	353355	NA	zinc finger protein 233 [Source:HGNC Symbol;Acc:HGNC:30946]	NM_001330529	2938	68.9451	-1.05862	0.254095	-4.16624	3.09665e-05	0.000100416
	674	ENSG00000142149	HUNK	30811	P57058	hormonally up-regulated Neu-associated kinase [Source:HGNC Symbol;Acc:HGNC:13326]	NM_014586	7680	63.1783	-1.05722	0.248793	-4.24941	2.14336e-05	7.14406e-05
	675	ENSG00000188282	RUFY4	285180	NA	RUN and FYVE domain containing 4 [Source:HGNC Symbol;Acc:HGNC:24804]	NM_198483	2526	90.8719	-1.05638	0.259425	-4.07202	4.66062e-05	0.000146749
	676	ENSG00000174502	SLC26A9	115019	Q7LBE3	solute carrier family 26 member 9 [Source:HGNC Symbol;Acc:HGNC:14469]	NM_052934	4791	111.867	-1.0552	0.238709	-4.42044	9.84985e-06	3.47846e-05
	677	ENSG00000132763	MMACHC	25974	Q9Y4U1	metabolism of cobalamin associated C [Source:HGNC Symbol;Acc:HGNC:24525]	NM_015506	5049	105.44	-1.05301	0.330358	-3.18749	0.00143513	0.00342044
	678	ENSG00000231274	SBK3	100130827	P0C264	SH3 domain binding kinase family member 3 [Source:HGNC Symbol;Acc:HGNC:44121]	NM_001199824	1270	37.5756	-1.05189	0.306769	-3.42892	0.000605983	0.00154875
	679	ENSG00000121417	ZNF211	10520	NA	zinc finger protein 211 [Source:HGNC Symbol;Acc:HGNC:13003]	NM_001265598	2629	324.178	-1.05152	0.107493	-9.78214	1.34337e-22	7.97119e-21
	680	ENSG00000099365	STX1B	112755	P61266	syntaxin 1B [Source:HGNC Symbol;Acc:HGNC:18539]	NM_052874	4674	53.1296	-1.04864	0.263448	-3.98047	6.87802e-05	0.000210929
	681	ENSG00000172936	MYD88	4615	Q99836	MYD88 innate immune signal transduction adaptor [Source:HGNC Symbol;Acc:HGNC:7562]	NM_001172568	2638	2127.4	-1.0481	0.121872	-8.60001	7.97095e-18	2.12962e-16
	682	ENSG00000142677	IL22RA1	58985	Q8N6P7	interleukin 22 receptor subunit alpha 1 [Source:HGNC Symbol;Acc:HGNC:13700]	NM_021258	2817	593.68	-1.04783	0.107934	-9.70805	2.78618e-22	1.56241e-20
	683	ENSG00000197506	SLC28A3	64078	Q9HAS3	solute carrier family 28 member 3 [Source:HGNC Symbol;Acc:HGNC:16484]	NM_022127	4962	275.113	-1.04753	0.202597	-5.17054	2.33413e-07	1.10189e-06
	684	ENSG00000136872	ALDOB	229	P05062	aldolase, fructose-bisphosphate B [Source:HGNC Symbol;Acc:HGNC:417]	NM_000035	2420	881.279	-1.04747	0.0601045	-17.4275	5.10306e-68	7.81227e-64
	685	ENSG00000163946	TASOR	23272	Q9UK61	transcription activation suppressor [Source:HGNC Symbol;Acc:HGNC:30314]	NM_015224	7119	1862.71	-1.04726	0.191905	-5.45719	4.83737e-08	2.57942e-07
	686	ENSG00000185215	TNFAIP2	7127	Q03169	TNF alpha induced protein 2 [Source:HGNC Symbol;Acc:HGNC:11895]	NM_006291	4683	2556.2	-1.04698	0.184278	-5.68153	1.33495e-08	7.82419e-08
	687	ENSG00000155850	SLC26A2	1836	P50443	solute carrier family 26 member 2 [Source:HGNC Symbol;Acc:HGNC:10994]	NM_000112	8054	508.297	-1.0462	0.132224	-7.91233	2.52609e-15	4.43486e-14
	688	ENSG00000105523	FAM83E	54854	Q2M2I3	family with sequence similarity 83 member E [Source:HGNC Symbol;Acc:HGNC:25972]	NM_017708	4112	1364.84	-1.04518	0.10978	-9.52067	1.72067e-21	8.36247e-20
	689	ENSG00000137135	ARHGEF39	84904	Q8N4T4	Rho guanine nucleotide exchange factor 39 [Source:HGNC Symbol;Acc:HGNC:25909]	NM_032818	3678	216.965	-1.04438	0.236568	-4.41472	1.0114e-05	3.56135e-05
	690	ENSG00000136002	ARHGEF4	50649	NA	Rho guanine nucleotide exchange factor 4 [Source:HGNC Symbol;Acc:HGNC:684]	NM_001367493	6735	95.9293	-1.04408	0.179265	-5.82427	5.73641e-09	3.60356e-08
	691	ENSG00000175048	ZDHHC14	79683	Q8IZN3	zinc finger DHHC-type palmitoyltransferase 14 [Source:HGNC Symbol;Acc:HGNC:20341]	NM_153746	3134	261.189	-1.04406	0.202139	-5.16506	2.40358e-07	1.13115e-06
	692	ENSG00000132881	CPLANE2	79363	Q9BU20	ciliogenesis and planar polarity effector complex subunit 2 [Source:HGNC Symbol;Acc:HGNC:28127]	NM_030907	1574	84.5165	-1.04305	0.196369	-5.31168	1.08621e-07	5.43426e-07
	693	ENSG00000142303	ADAMTS10	81794	Q9H324	ADAM metallopeptidase with thrombospondin type 1 motif 10 [Source:HGNC Symbol;Acc:HGNC:13201]	NM_001282352	2458	110.709	-1.04245	0.175256	-5.94816	2.71181e-09	1.80894e-08
	694	ENSG00000188766	SPRED3	399473	NA	sprouty related EVH1 domain containing 3 [Source:HGNC Symbol;Acc:HGNC:31041]	NM_001394338	4885	163.037	-1.04177	0.200135	-5.20535	1.93629e-07	9.2489e-07
	695	ENSG00000062725	APPBP2	10513	Q92624	amyloid beta precursor protein binding protein 2 [Source:HGNC Symbol;Acc:HGNC:622]	NM_001282476	6492	669.228	-1.04177	0.174877	-5.95713	2.56705e-09	1.72062e-08
	696	ENSG00000182810	DDX28	55794	Q9NUL7	DEAD-box helicase 28 [Source:HGNC Symbol;Acc:HGNC:17330]	NM_018380	2317	131.722	-1.03921	0.212477	-4.8909	1.00375e-06	4.24839e-06
	697	ENSG00000105707	HPN	3249	P05981	hepsin [Source:HGNC Symbol;Acc:HGNC:5155]	NM_182983	2363	33.3396	-1.03899	0.289171	-3.59301	0.000326884	0.00088321
	698	ENSG00000106477	CEP41	95681	Q9BYV8	centrosomal protein 41 [Source:HGNC Symbol;Acc:HGNC:12370]	NM_018718	6292	226.477	-1.03815	0.175808	-5.90505	3.5253e-09	2.30144e-08
	699	ENSG00000116863	ADPRS	54936	Q9NX46	ADP-ribosylserine hydrolase [Source:HGNC Symbol;Acc:HGNC:21304]	NM_017825	1651	1500.15	-1.03695	0.102801	-10.0869	6.3101e-24	4.68939e-22
	700	ENSG00000151611	MMAA	166785	Q8IVH4	metabolism of cobalamin associated A [Source:HGNC Symbol;Acc:HGNC:18871]	NM_172250	5944	210.113	-1.0356	0.143063	-7.23873	4.52919e-13	5.62347e-12
	701	ENSG00000221963	APOL6	80830	Q9BWW8	apolipoprotein L6 [Source:HGNC Symbol;Acc:HGNC:14870]	NM_030641	10065	6255.69	-1.03435	0.194262	-5.32451	1.01224e-07	5.09412e-07
	702	ENSG00000197619	ZNF615	284370	Q8N8J6	zinc finger protein 615 [Source:HGNC Symbol;Acc:HGNC:24740]	NM_001321321	4020	195.782	-1.03192	0.160362	-6.43495	1.23518e-10	1.03443e-09
	703	ENSG00000168772	CXXC4	80319	NA	CXXC finger protein 4 [Source:HGNC Symbol;Acc:HGNC:24593]	NM_025212	5569	149.614	-1.03101	0.154826	-6.65914	2.75437e-11	2.56801e-10
	704	ENSG00000179431	FJX1	24147	Q86VR8	four-jointed box kinase 1 [Source:HGNC Symbol;Acc:HGNC:17166]	NM_014344	2406	95.6205	-1.02978	0.259376	-3.97024	7.18003e-05	0.000219332
	705	ENSG00000112149	CD83	9308	Q01151	CD83 molecule [Source:HGNC Symbol;Acc:HGNC:1703]	NM_004233	2328	42.7977	-1.02976	0.287512	-3.58162	0.000341476	0.000918582
	706	ENSG00000177082	WDR73	84942	Q6P4I2	WD repeat domain 73 [Source:HGNC Symbol;Acc:HGNC:25928]	NM_032856	5331	543.518	-1.02899	0.111086	-9.26302	1.98725e-20	8.28959e-19
	707	ENSG00000174007	CEP19	84984	Q96LK0	centrosomal protein 19 [Source:HGNC Symbol;Acc:HGNC:28209]	NM_001379470	2158	66.5949	-1.02891	0.254514	-4.04265	5.28508e-05	0.00016502
	708	ENSG00000142408	CACNG8	59283	Q8WXS5	calcium voltage-gated channel auxiliary subunit gamma 8 [Source:HGNC Symbol;Acc:HGNC:13628]	NM_031895	8850	127.997	-1.02805	0.235873	-4.35848	1.30967e-05	4.51367e-05
	709	ENSG00000249437	NAIP	4671	Q13075	NLR family apoptosis inhibitory protein [Source:HGNC Symbol;Acc:HGNC:7634]	NM_004536	7093	12.0081	-1.02726	0.461686	-2.22501	0.0260806	0.0476113
	710	ENSG00000197361	FBXL22	283807	Q6P050	F-box and leucine rich repeat protein 22 [Source:HGNC Symbol;Acc:HGNC:27537]	NM_203373	1526	20.8267	-1.02662	0.352531	-2.91214	0.00358957	0.00792168
	711	ENSG00000105388	CEACAM5	1048	P06731	CEA cell adhesion molecule 5 [Source:HGNC Symbol;Acc:HGNC:1817]	NM_001308398	2451	469.336	-1.02633	0.0920069	-11.1549	6.77749e-29	1.03757e-26
	712	ENSG00000181754	AMIGO1	57463	Q86WK6	adhesion molecule with Ig like domain 1 [Source:HGNC Symbol;Acc:HGNC:20824]	NM_020703	5130	41.774	-1.02583	0.316303	-3.2432	0.00118194	0.00286985
	713	ENSG00000076356	PLXNA2	5362	O75051	plexin A2 [Source:HGNC Symbol;Acc:HGNC:9100]	NM_025179	11508	470.027	-1.02493	0.175717	-5.83285	5.44889e-09	3.4413e-08
	714	ENSG00000157557	ETS2	2114	P15036	ETS proto-oncogene 2, transcription factor [Source:HGNC Symbol;Acc:HGNC:3489]	NM_001256295	4060	5084.2	-1.02451	0.111515	-9.18726	4.02964e-20	1.57774e-18
	715	ENSG00000165821	SALL2	6297	NA	spalt like transcription factor 2 [Source:HGNC Symbol;Acc:HGNC:10526]	NM_001364564	4861	401.279	-1.0238	0.173034	-5.91674	3.28395e-09	2.15583e-08
	716	ENSG00000102962	CCL22	6367	O00626	C-C motif chemokine ligand 22 [Source:HGNC Symbol;Acc:HGNC:10621]	NM_002990	2917	248.752	-1.02337	0.178901	-5.7203	1.06338e-08	6.34176e-08
	717	ENSG00000177000	MTHFR	4524	P42898	methylenetetrahydrofolate reductase [Source:HGNC Symbol;Acc:HGNC:7436]	NM_005957	7018	1494.55	-1.02331	0.0707912	-14.4553	2.32156e-47	2.2213e-44
	718	ENSG00000135899	SP110	3431	Q9HB58	SP110 nuclear body protein [Source:HGNC Symbol;Acc:HGNC:5401]	NM_001378444	6192	2819.9	-1.02328	0.155066	-6.599	4.13941e-11	3.74529e-10
	719	ENSG00000176678	FOXL1	2300	Q12952	forkhead box L1 [Source:HGNC Symbol;Acc:HGNC:3817]	NM_005250	4930	333.742	-1.0232	0.151975	-6.73268	1.66569e-11	1.6058e-10
	720	ENSG00000180061	TMEM150B	284417	A6NC51	transmembrane protein 150B [Source:HGNC Symbol;Acc:HGNC:34415]	NM_001085488	983	21.3838	-1.02302	0.361447	-2.83035	0.0046497	0.010037
	721	ENSG00000213512	GBP7	388646	Q8N8V2	guanylate binding protein 7 [Source:HGNC Symbol;Acc:HGNC:29606]	NM_207398	2426	21.2103	-1.02157	0.354549	-2.88133	0.00396005	0.00866433
	722	ENSG00000128342	LIF	3976	P15018	LIF interleukin 6 family cytokine [Source:HGNC Symbol;Acc:HGNC:6596]	NM_002309	3871	4405.36	-1.02086	0.0905378	-11.2755	1.734e-29	3.01657e-27
	723	ENSG00000131845	ZNF304	57343	NA	zinc finger protein 304 [Source:HGNC Symbol;Acc:HGNC:13505]	NM_001290318	3391	220.321	-1.02023	0.110611	-9.22355	2.87436e-20	1.14295e-18
	724	ENSG00000108813	DLX4	1748	Q92988	distal-less homeobox 4 [Source:HGNC Symbol;Acc:HGNC:2917]	NM_138281	2018	139.309	-1.01973	0.193478	-5.27052	1.36036e-07	6.70284e-07
	725	ENSG00000157343	ARMC12	221481	Q5T9G4	armadillo repeat containing 12 [Source:HGNC Symbol;Acc:HGNC:21099]	NM_001286576	1111	17.3071	-1.01739	0.435243	-2.33752	0.0194122	0.036455
	726	ENSG00000133687	TMTC1	83857	Q8IUR5	transmembrane O-mannosyltransferase targeting cadherins 1 [Source:HGNC Symbol;Acc:HGNC:24099]	NM_175861	8805	101.18	-1.01707	0.169116	-6.01405	1.80948e-09	1.24781e-08
	727	ENSG00000013503	POLR3B	55703	Q9NW08	RNA polymerase III subunit B [Source:HGNC Symbol;Acc:HGNC:30348]	NM_018082	4183	141.922	-1.01683	0.199491	-5.09713	3.44842e-07	1.57588e-06
	728	ENSG00000128567	PODXL	5420	O00592	podocalyxin like [Source:HGNC Symbol;Acc:HGNC:9171]	NM_001018111	5986	1181.71	-1.01663	0.115962	-8.76695	1.83569e-18	5.44623e-17
	729	ENSG00000174796	THAP6	152815	Q8TBB0	THAP domain containing 6 [Source:HGNC Symbol;Acc:HGNC:23189]	NM_144721	3549	290.436	-1.01614	0.123493	-8.22836	1.89797e-16	4.03556e-15
	730	ENSG00000196972	SMIM10L2B	644596	P0DMW5	small integral membrane protein 10 like 2B [Source:HGNC Symbol;Acc:HGNC:34500]	NM_001348255	2817	67.6304	-1.0161	0.215074	-4.72441	2.3078e-06	9.16473e-06
	731	ENSG00000136147	PHF11	51131	Q9UIL8	PHD finger protein 11 [Source:HGNC Symbol;Acc:HGNC:17024]	NM_001040443	1356	476.186	-1.01485	0.161208	-6.29528	3.06853e-10	2.42395e-09
	732	ENSG00000139160	ETFBKMT	254013	Q8IXQ9	electron transfer flavoprotein subunit beta lysine methyltransferase [Source:HGNC Symbol;Acc:HGNC:28739]	NM_001135864	1083	50.6057	-1.01472	0.297144	-3.41492	0.000638014	0.00162329
	733	ENSG00000067221	STOML1	9399	Q9UBI4	stomatin like 1 [Source:HGNC Symbol;Acc:HGNC:14560]	NM_001256672	6280	365.932	-1.01429	0.150017	-6.76115	1.36897e-11	1.33233e-10
	734	ENSG00000186510	CLCNKA	1187	P51800	chloride voltage-gated channel Ka [Source:HGNC Symbol;Acc:HGNC:2026]	NM_001042704	2581	19.8996	-1.01368	0.367969	-2.75481	0.0058727	0.0124299
	735	ENSG00000160062	ZBTB8A	653121	Q96BR9	zinc finger and BTB domain containing 8A [Source:HGNC Symbol;Acc:HGNC:24172]	NM_001040441	7077	68.2591	-1.01107	0.226011	-4.47352	7.69436e-06	2.78207e-05
	736	ENSG00000115446	UNC50	25972	Q53HI1	unc-50 inner nuclear membrane RNA binding protein [Source:HGNC Symbol;Acc:HGNC:16046]	NM_001330353	1133	495.846	-1.01062	0.124637	-8.10848	5.12588e-16	1.01648e-14
	737	ENSG00000152270	PDE3B	5140	Q13370	phosphodiesterase 3B [Source:HGNC Symbol;Acc:HGNC:8779]	NM_001363570	5995	94.9922	-1.01053	0.274566	-3.68047	0.000232803	0.000648469
	738	ENSG00000118276	B4GALT6	9331	Q9UBX8	beta-1,4-galactosyltransferase 6 [Source:HGNC Symbol;Acc:HGNC:929]	NM_001378110	4672	91.6769	-1.00964	0.24998	-4.03887	5.37098e-05	0.000167361
	739	ENSG00000142961	MOB3C	148932	Q70IA8	MOB kinase activator 3C [Source:HGNC Symbol;Acc:HGNC:29800]	NM_201403	2738	1016.9	-1.00928	0.116908	-8.63308	5.97215e-18	1.63811e-16
	740	ENSG00000162241	SLC25A45	283130	Q8N413	solute carrier family 25 member 45 [Source:HGNC Symbol;Acc:HGNC:27442]	NM_001352381	2138	37.6482	-1.00857	0.283614	-3.55614	0.000376342	0.00100251
	741	ENSG00000173762	CD7	924	P09564	CD7 molecule [Source:HGNC Symbol;Acc:HGNC:1695]	NM_006137	1284	39.6889	-1.00816	0.280886	-3.58922	0.000331674	0.000895047
	742	ENSG00000137270	GCM1	8521	Q9NP62	glial cells missing transcription factor 1 [Source:HGNC Symbol;Acc:HGNC:4197]	NM_003643	2780	16.7754	-1.008	0.409146	-2.46368	0.013752	0.0268293
	743	ENSG00000172159	FRMD3	257019	A2A2Y4	FERM domain containing 3 [Source:HGNC Symbol;Acc:HGNC:24125]	NM_001244962	964	23.7795	-1.00789	0.416995	-2.41703	0.0156475	0.0300789
	744	ENSG00000105808	RASA4	10156	O43374	RAS p21 protein activator 4 [Source:HGNC Symbol;Acc:HGNC:23181]	NM_006989	5604	40.0928	-1.00365	0.261852	-3.83288	0.000126652	0.000371227
	745	ENSG00000254726	MEX3A	92312	A1L020	mex-3 RNA binding family member A [Source:HGNC Symbol;Acc:HGNC:33482]	NM_001093725	6591	275.186	-1.00133	0.19741	-5.07233	3.92977e-07	1.77991e-06
	746	ENSG00000197818	SLC9A8	23315	Q9Y2E8	solute carrier family 9 member A8 [Source:HGNC Symbol;Acc:HGNC:20728]	NM_015266	6147	597.824	-1.00124	0.145217	-6.89482	5.39324e-12	5.56369e-11
	747	ENSG00000175591	P2RY2	5029	P41231	purinergic receptor P2Y2 [Source:HGNC Symbol;Acc:HGNC:8541]	NM_176072	8619	17.8913	-1.00046	0.402989	-2.4826	0.0130428	0.0256097
	748	ENSG00000183208	GDPGP1	390637	Q6ZNW5	GDP-D-glucose phosphorylase 1 [Source:HGNC Symbol;Acc:HGNC:34360]	NM_001322811	5258	50.8108	-1.0004	0.302631	-3.30569	0.000947415	0.00234086

## Sheet: Table S6 DEGs contrast B (UP)
		Tab.S6 Upregulated DEGs in contrast B
		ENSEMBL_gene_ID	gene_symbol	entrezgene_id	uniprotswissprot	description	refseq_mrna	transcript_length	baseMean	log2FoldChange	lfcSE	stat	pvalue	padj
TOP 20	1	ENSG00000130656	HBZ	3050	P02008	hemoglobin subunit zeta [Source:HGNC Symbol;Acc:HGNC:4835]	NM_005332	798	1.54628	3.93027	1.62048	2.42537	0.0152927	0.0294819
	2	ENSG00000100156	SLC16A8	23539	O95907	solute carrier family 16 member 8 [Source:HGNC Symbol;Acc:HGNC:16270]	NM_013356	2291	1.27485	3.74701	1.65327	2.26642	0.0234256	0.0432076
	3	ENSG00000188817	SNTN	132203	A6NMZ2	sentan, cilia apical structure protein [Source:HGNC Symbol;Acc:HGNC:33706]	NM_001080537	1574	1.97266	3.57559	1.46793	2.4358	0.0148589	0.0287579
	4	ENSG00000077616	NAALAD2	10003	Q9Y3Q0	N-acetylated alpha-linked acidic dipeptidase 2 [Source:HGNC Symbol;Acc:HGNC:14526]	NM_005467	3466	4.45841	3.56486	1.15793	3.07865	0.00207944	0.00481028
	5	ENSG00000118271	TTR	7276	P02766	transthyretin [Source:HGNC Symbol;Acc:HGNC:12405]	NM_000371	616	5.44347	2.26423	0.862834	2.62418	0.00868573	0.0176963
	6	ENSG00000255150	EID3	493861	Q8N140	EP300 interacting inhibitor of differentiation 3 [Source:HGNC Symbol;Acc:HGNC:32961]	NM_001008394	1467	20.2137	2.26049	0.418389	5.40285	6.55889e-08	3.40604e-07
	7	ENSG00000016602	CLCA4	22802	Q14CN2	chloride channel accessory 4 [Source:HGNC Symbol;Acc:HGNC:2018]	NM_012128	3211	5.16018	2.2565	0.978017	2.30722	0.0210425	0.0391898
	8	ENSG00000161960	EIF4A1	1973	P60842	eukaryotic translation initiation factor 4A1 [Source:HGNC Symbol;Acc:HGNC:3282]	NM_001416	1758	282.039	1.97529	0.264756	7.46079	8.60056e-14	1.20024e-12
	9	ENSG00000186352	ANKRD37	353322	Q7Z713	ankyrin repeat domain 37 [Source:HGNC Symbol;Acc:HGNC:29593]	NM_181726	784	443.34	1.97464	0.353845	5.58054	2.39777e-08	1.34558e-07
	10	ENSG00000274641	H2BC17	8348	P23527	H2B clustered histone 17 [Source:HGNC Symbol;Acc:HGNC:4758]	NM_003527	467	4.96668	1.96401	0.797689	2.46212	0.0138118	0.0269323
	11	ENSG00000149043	SYT8	90019	Q8NBV8	synaptotagmin 8 [Source:HGNC Symbol;Acc:HGNC:19264]	NM_138567	1424	77.5519	1.95644	0.257367	7.60174	2.92179e-14	4.39387e-13
	12	ENSG00000121270	ABCC11	85320	Q96J66	ATP binding cassette subfamily C member 11 [Source:HGNC Symbol;Acc:HGNC:14639]	NM_001370497	5894	7.0283	1.94041	0.684393	2.83523	0.0045792	0.00990768
	13	ENSG00000175906	ARL4D	379	P49703	ADP ribosylation factor like GTPase 4D [Source:HGNC Symbol;Acc:HGNC:656]	NM_001661	1578	520.464	1.89674	0.167462	11.3264	9.71421e-30	1.72924e-27
	14	ENSG00000187837	H1-2	3006	P16403	H1.2 linker histone, cluster member [Source:HGNC Symbol;Acc:HGNC:4716]	NM_005319	731	2591.88	1.8811	0.22917	8.20832	2.2431e-16	4.71051e-15
	15	ENSG00000148926	ADM	133	P35318	adrenomedullin [Source:HGNC Symbol;Acc:HGNC:259]	NM_001124	1492	3485.64	1.87271	0.19522	9.59281	8.57184e-22	4.35968e-20
	16	ENSG00000198355	PIM3	415116	Q86V86	Pim-3 proto-oncogene, serine/threonine kinase [Source:HGNC Symbol;Acc:HGNC:19310]	NM_001001852	2102	17258.9	1.79532	0.133082	13.4904	1.78137e-41	8.26393e-39
	17	ENSG00000177025	C19orf18	147685	Q8NEA5	chromosome 19 open reading frame 18 [Source:HGNC Symbol;Acc:HGNC:28642]	NM_152474	915	6.34134	1.78717	0.705229	2.53418	0.0112712	0.0224529
	18	ENSG00000130513	GDF15	9518	Q99988	growth differentiation factor 15 [Source:HGNC Symbol;Acc:HGNC:30142]	NM_004864	1200	1537.56	1.77487	0.116426	15.2446	1.78946e-52	3.04388e-49
	19	ENSG00000114480	GBE1	2632	Q04446	1,4-alpha-glucan branching enzyme 1 [Source:HGNC Symbol;Acc:HGNC:4180]	NM_000158	2941	2740.33	1.73149	0.153599	11.2728	1.78819e-29	3.07589e-27
	20	ENSG00000115844	DLX2	1746	Q07687	distal-less homeobox 2 [Source:HGNC Symbol;Acc:HGNC:2915]	NM_004405	2454	7.91567	1.72106	0.577445	2.98047	0.00287805	0.00646517
	21	ENSG00000158258	CLSTN2	64084	Q9H4D0	calsyntenin 2 [Source:HGNC Symbol;Acc:HGNC:17448]	NM_022131	14202	66.8172	1.70481	0.235477	7.2398	4.4936e-13	5.58381e-12
	22	ENSG00000241360	PDXP	57026	Q96GD0	pyridoxal phosphatase [Source:HGNC Symbol;Acc:HGNC:30259]	NM_020315	2012	29.8118	1.67338	0.484535	3.45358	0.000553194	0.00142382
	23	ENSG00000248643	RBM14-RBM4	100526737	NA	RBM14-RBM4 readthrough [Source:HGNC Symbol;Acc:HGNC:38840]	NM_001198845	1566	28.2032	1.66766	0.328023	5.08397	3.69617e-07	1.68307e-06
	24	ENSG00000130598	TNNI2	7136	P48788	troponin I2, fast skeletal type [Source:HGNC Symbol;Acc:HGNC:11946]	NM_003282	751	14.838	1.6621	0.469321	3.54149	0.000397867	0.0010538
	25	ENSG00000216490	IFI30	10437	P13284	IFI30 lysosomal thiol reductase [Source:HGNC Symbol;Acc:HGNC:5398]	NM_006332	988	21.5229	1.64008	0.398929	4.1112	3.93602e-05	0.000125456
	26	ENSG00000286106	NOTCH2NLR	101929796	NA	notch 2 N-terminal like R (pseudogene) [Source:HGNC Symbol;Acc:HGNC:53925]	NM_001396072	2089	8.18263	1.63065	0.512986	3.17873	0.00147919	0.00351794
	27	ENSG00000106588	PSMA2	5683	P25787	proteasome 20S subunit alpha 2 [Source:HGNC Symbol;Acc:HGNC:9531]	NM_002787	1434	104.416	1.62963	0.20403	7.98718	1.38065e-15	2.52224e-14
	28	ENSG00000070669	ASNS	440	P08243	asparagine synthetase (glutamine-hydrolyzing) [Source:HGNC Symbol;Acc:HGNC:753]	NM_133436	2289	114.365	1.62452	0.185244	8.76957	1.79345e-18	5.35202e-17
	29	ENSG00000111701	APOBEC1	339	P41238	apolipoprotein B mRNA editing enzyme catalytic subunit 1 [Source:HGNC Symbol;Acc:HGNC:604]	NM_001304566	894	52.5483	1.62069	0.246347	6.57887	4.74038e-11	4.25135e-10
	30	ENSG00000171388	APLN	8862	Q9ULZ1	apelin [Source:HGNC Symbol;Acc:HGNC:16665]	NM_017413	3224	17.0835	1.57632	0.504909	3.12199	0.00179635	0.00420237
	31	ENSG00000176171	BNIP3	664	Q12983	BCL2 interacting protein 3 [Source:HGNC Symbol;Acc:HGNC:1084]	NM_004052	1542	7137.87	1.55656	0.129083	12.0586	1.7477e-33	4.86465e-31
	32	ENSG00000272899	ATP6V1FNB	100130705	A0A1B0GUX0	ATP6V1F neighbor [Source:HGNC Symbol;Acc:HGNC:52392]	NM_001195150	3883	30.6085	1.55461	0.260278	5.97287	2.33119e-09	1.57912e-08
	33	ENSG00000181649	PHLDA2	7262	Q53GA4	pleckstrin homology like domain family A member 2 [Source:HGNC Symbol;Acc:HGNC:12385]	NM_003311	920	2872.43	1.54959	0.13334	11.6213	3.21168e-31	6.64427e-29
	34	ENSG00000146039	SLC17A4	10050	Q9Y2C5	solute carrier family 17 member 4 [Source:HGNC Symbol;Acc:HGNC:10932]	NM_001286121	3699	43.8947	1.54458	0.277239	5.57131	2.52827e-08	1.41054e-07
	35	ENSG00000213782	DDX47	51202	Q9H0S4	DEAD-box helicase 47 [Source:HGNC Symbol;Acc:HGNC:18682]	NM_201224	1698	136.598	1.52533	0.21054	7.24485	4.3293e-13	5.40156e-12
	36	ENSG00000186480	INSIG1	3638	O15503	insulin induced gene 1 [Source:HGNC Symbol;Acc:HGNC:6083]	NM_001346592	2908	20801.5	1.50417	0.181913	8.26859	1.35553e-16	2.9352e-15
	37	ENSG00000132437	DDC	1644	P20711	dopa decarboxylase [Source:HGNC Symbol;Acc:HGNC:2719]	NM_000790	1938	7.89536	1.47465	0.62543	2.35782	0.0183828	0.0347177
	38	ENSG00000152952	PLOD2	5352	O00469	procollagen-lysine,2-oxoglutarate 5-dioxygenase 2 [Source:HGNC Symbol;Acc:HGNC:9082]	NM_182943	3749	20546.3	1.45382	0.134582	10.8025	3.34988e-27	4.13575e-25
	39	ENSG00000130222	GADD45G	10912	O95257	growth arrest and DNA damage inducible gamma [Source:HGNC Symbol;Acc:HGNC:4097]	NM_006705	1066	147.341	1.41156	0.192124	7.34712	2.02518e-13	2.65214e-12
	40	ENSG00000203814	H2BC18	440689	Q5QNW6	H2B clustered histone 18 [Source:HGNC Symbol;Acc:HGNC:24700]	NM_001161334	999	45.5431	1.38507	0.372673	3.71659	0.000201929	0.000568678
	41	ENSG00000159167	STC1	6781	P52823	stanniocalcin 1 [Source:HGNC Symbol;Acc:HGNC:11373]	NM_003155	3868	2003.9	1.38027	0.152155	9.07144	1.17455e-19	4.28123e-18
	42	ENSG00000115738	ID2	3398	Q02363	inhibitor of DNA binding 2 [Source:HGNC Symbol;Acc:HGNC:5361]	NM_002166	1299	3395.55	1.37812	0.117382	11.7405	7.90465e-32	1.7044e-29
	43	ENSG00000138193	PLCE1	51196	Q9P212	phospholipase C epsilon 1 [Source:HGNC Symbol;Acc:HGNC:17175]	NM_016341	12481	845.646	1.37171	0.0860025	15.9496	2.86593e-57	6.75504e-54
	44	ENSG00000156222	SLC28A1	9154	O00337	solute carrier family 28 member 1 [Source:HGNC Symbol;Acc:HGNC:11001]	NM_201651	1360	8.47122	1.3632	0.578641	2.35587	0.0184794	0.0348873
	45	ENSG00000104237	RP1	6101	P56715	RP1 axonemal microtubule associated [Source:HGNC Symbol;Acc:HGNC:10263]	NM_006269	7071	9.78572	1.34734	0.517834	2.60187	0.00927174	0.0187902
	46	ENSG00000223572	CKMT1A	548596	P12532	creatine kinase, mitochondrial 1A [Source:HGNC Symbol;Acc:HGNC:31736]	NM_001321927	1779	13.1761	1.33129	0.452233	2.94381	0.00324197	0.0072149
	47	ENSG00000183775	KCTD16	57528	Q68DU8	potassium channel tetramerization domain containing 16 [Source:HGNC Symbol;Acc:HGNC:29244]	NM_020768	13488	12.3821	1.33009	0.504202	2.638	0.00833954	0.0170705
	48	ENSG00000076641	PAG1	55824	Q9NWQ8	phosphoprotein membrane anchor with glycosphingolipid microdomains 1 [Source:HGNC Symbol;Acc:HGNC:30043]	NM_018440	10744	19.1811	1.32798	0.391898	3.38859	0.000702541	0.00177362
	49	ENSG00000132286	TIMM10B	26515	Q9Y5J6	translocase of inner mitochondrial membrane 10B [Source:HGNC Symbol;Acc:HGNC:4022]	NM_012192	2788	1201.91	1.3273	0.12999	10.2108	1.77327e-24	1.45951e-22
	50	ENSG00000139209	SLC38A4	55089	Q969I6	solute carrier family 38 member 4 [Source:HGNC Symbol;Acc:HGNC:14679]	NM_001143824	3791	55.6495	1.32662	0.35178	3.77116	0.000162491	0.000466449
	51	ENSG00000137731	FXYD2	486	P54710	FXYD domain containing ion transport regulator 2 [Source:HGNC Symbol;Acc:HGNC:4026]	NM_001680	589	112.41	1.31813	0.194007	6.79423	1.08891e-11	1.08318e-10
	52	ENSG00000116741	RGS2	5997	P41220	regulator of G protein signaling 2 [Source:HGNC Symbol;Acc:HGNC:9998]	NM_002923	1348	1837.48	1.31774	0.131083	10.0527	8.93757e-24	6.45402e-22
	53	ENSG00000104419	NDRG1	10397	Q92597	N-myc downstream regulated 1 [Source:HGNC Symbol;Acc:HGNC:7679]	NM_006096	3025	64137.6	1.31062	0.197135	6.64835	2.96401e-11	2.75173e-10
	54	ENSG00000278558	TMEM191B	728229	P0C7N4	transmembrane protein 191B [Source:HGNC Symbol;Acc:HGNC:33600]	NM_001242313	1334	12.2892	1.30828	0.535979	2.44092	0.01465	0.0284075
	55	ENSG00000136235	GPNMB	10457	Q14956	glycoprotein nmb [Source:HGNC Symbol;Acc:HGNC:4462]	NM_002510	2650	439.378	1.30508	0.129629	10.0678	7.66483e-24	5.58766e-22
	56	ENSG00000125999	BPIFB1	92747	Q8TDL5	BPI fold containing family B member 1 [Source:HGNC Symbol;Acc:HGNC:16108]	NM_033197	1641	1892.9	1.30319	0.151683	8.59151	8.58371e-18	2.27744e-16
	57	ENSG00000175197	DDIT3	1649	P35638	DNA damage inducible transcript 3 [Source:HGNC Symbol;Acc:HGNC:2726]	NM_001195055	1067	2371.25	1.29609	0.145413	8.91317	4.95944e-19	1.64694e-17
	58	ENSG00000176046	NUPR1	26471	O60356	nuclear protein 1, transcriptional regulator [Source:HGNC Symbol;Acc:HGNC:29990]	NM_012385	5291	384.882	1.29328	0.150897	8.57063	1.02923e-17	2.70266e-16
	59	ENSG00000179598	PLD6	201164	Q8N2A8	phospholipase D family member 6 [Source:HGNC Symbol;Acc:HGNC:30447]	NM_178836	2578	257.877	1.28761	0.168787	7.62858	2.37354e-14	3.61557e-13
	60	ENSG00000137193	PIM1	5292	P11309	Pim-1 proto-oncogene, serine/threonine kinase [Source:HGNC Symbol;Acc:HGNC:8986]	NM_002648	2703	12832.1	1.28276	0.133497	9.60892	7.33112e-22	3.79162e-20
	61	ENSG00000168209	DDIT4	54541	Q9NX09	DNA damage inducible transcript 4 [Source:HGNC Symbol;Acc:HGNC:24944]	NM_019058	1744	22545.4	1.27797	0.0784603	16.2881	1.19818e-59	4.58572e-56
	62	ENSG00000232653	GOLGA8N	643699	F8WBI6	golgin A8 family member N [Source:HGNC Symbol;Acc:HGNC:44405]	NM_001282494	5329	9.46969	1.26572	0.50793	2.49191	0.0127057	0.0250351
	63	ENSG00000170684	ZNF296	162979	Q8WUU4	zinc finger protein 296 [Source:HGNC Symbol;Acc:HGNC:15981]	NM_145288	1634	329.944	1.26476	0.17426	7.25789	3.93181e-13	4.93377e-12
	64	ENSG00000134107	BHLHE40	8553	O14503	basic helix-loop-helix family member e40 [Source:HGNC Symbol;Acc:HGNC:1046]	NM_003670	3152	11266.5	1.26007	0.0760711	16.5643	1.26232e-61	6.44162e-58
	65	ENSG00000101489	CELF4	56853	Q9BZC1	CUGBP Elav-like family member 4 [Source:HGNC Symbol;Acc:HGNC:14015]	NM_001353722	3542	414.371	1.25897	0.128863	9.76987	1.51646e-22	8.88391e-21
	66	ENSG00000277399	GPR179	440435	NA	G protein-coupled receptor 179 [Source:HGNC Symbol;Acc:HGNC:31371]	NM_001004334	9165	55.8689	1.24973	0.249447	5.01	5.44289e-07	2.40546e-06
	67	ENSG00000196415	PRTN3	5657	P24158	proteinase 3 [Source:HGNC Symbol;Acc:HGNC:9495]	NM_002777	987	20.3336	1.24614	0.357167	3.48897	0.000484885	0.00126415
	68	ENSG00000137878	GCOM1	145781	NA	GCOM1, MYZAP-POLR2M combined locus [Source:HGNC Symbol;Acc:HGNC:26424]	NM_001018090	1846	2219.02	1.245	0.113733	10.9467	6.89039e-28	9.01581e-26
	69	ENSG00000128886	ELL3	80237	Q9HB65	elongation factor for RNA polymerase II 3 [Source:HGNC Symbol;Acc:HGNC:23113]	NM_025165	1755	9.20515	1.24355	0.513353	2.42241	0.015418	0.0296823
	70	ENSG00000149925	ALDOA	226	P04075	aldolase, fructose-bisphosphate A [Source:HGNC Symbol;Acc:HGNC:414]	NM_184043	1550	5978.94	1.24351	0.175327	7.09251	1.31697e-12	1.51136e-11
	71	ENSG00000184260	H2AC20	8338	Q16777	H2A clustered histone 20 [Source:HGNC Symbol;Acc:HGNC:4738]	NM_003517	494	16.7533	1.23189	0.433087	2.84444	0.00444897	0.00964993
	72	ENSG00000005108	THSD7A	221981	Q9UPZ6	thrombospondin type 1 domain containing 7A [Source:HGNC Symbol;Acc:HGNC:22207]	NM_015204	10655	256.594	1.2306	0.151808	8.10627	5.21987e-16	1.03244e-14
	73	ENSG00000164104	HMGB2	3148	P26583	high mobility group box 2 [Source:HGNC Symbol;Acc:HGNC:5000]	NM_002129	1441	5616.68	1.23041	0.103015	11.944	6.98008e-33	1.78097e-30
	74	ENSG00000099194	SCD	6319	O00767	stearoyl-CoA desaturase [Source:HGNC Symbol;Acc:HGNC:10571]	NM_005063	5245	48993.9	1.22515	0.12267	9.98736	1.73135e-23	1.20478e-21
	75	ENSG00000167772	ANGPTL4	51129	Q9BY76	angiopoietin like 4 [Source:HGNC Symbol;Acc:HGNC:16039]	NM_139314	1872	1343.1	1.22348	0.0942379	12.9829	1.52973e-38	5.4462e-36
	76	ENSG00000102096	PIM2	11040	Q9P1W9	Pim-2 proto-oncogene, serine/threonine kinase [Source:HGNC Symbol;Acc:HGNC:8987]	NM_006875	2075	1381.7	1.21831	0.113985	10.6883	1.15501e-26	1.31955e-24
	77	ENSG00000135766	EGLN1	54583	NA	egl-9 family hypoxia inducible factor 1 [Source:HGNC Symbol;Acc:HGNC:1232]	NM_001377261	3108	923.282	1.21596	0.150256	8.0926	5.84028e-16	1.14333e-14
	78	ENSG00000173110	HSPA6	3310	P17066	heat shock protein family A (Hsp70) member 6 [Source:HGNC Symbol;Acc:HGNC:5239]	NM_002155	2355	564.801	1.20525	0.251163	4.79868	1.59715e-06	6.52718e-06
	79	ENSG00000052802	MSMO1	6307	Q15800	methylsterol monooxygenase 1 [Source:HGNC Symbol;Acc:HGNC:10545]	NM_006745	2227	12289.5	1.2002	0.136093	8.81897	1.15517e-18	3.52983e-17
	80	ENSG00000164758	MED30	90390	Q96HR3	mediator complex subunit 30 [Source:HGNC Symbol;Acc:HGNC:23032]	NM_080651	985	436.943	1.19725	0.112584	10.6342	2.06519e-26	2.25828e-24
	81	ENSG00000005001	PRSS22	64063	Q9GZN4	serine protease 22 [Source:HGNC Symbol;Acc:HGNC:14368]	NM_022119	1383	6759.27	1.18944	0.10097	11.7801	4.9423e-32	1.09655e-29
	82	ENSG00000104549	SQLE	6713	Q14534	squalene epoxidase [Source:HGNC Symbol;Acc:HGNC:11279]	NM_003129	2962	12418.6	1.18718	0.139187	8.52936	1.47158e-17	3.75474e-16
	83	ENSG00000141985	SH3GL1	6455	Q99961	SH3 domain containing GRB2 like 1, endophilin A2 [Source:HGNC Symbol;Acc:HGNC:10830]	NM_003025	2516	5480.98	1.18242	0.110842	10.6675	1.44418e-26	1.6138e-24
	84	ENSG00000114737	CISH	1154	Q9NSE2	cytokine inducible SH2 containing protein [Source:HGNC Symbol;Acc:HGNC:1984]	NM_013324	2167	305.44	1.18161	0.106041	11.1429	7.75357e-29	1.16372e-26
	85	ENSG00000146674	IGFBP3	3486	P17936	insulin like growth factor binding protein 3 [Source:HGNC Symbol;Acc:HGNC:5472]	NM_000598	2613	125407	1.17868	0.136911	8.60908	7.36511e-18	1.98858e-16
	86	ENSG00000125910	S1PR4	8698	O95977	sphingosine-1-phosphate receptor 4 [Source:HGNC Symbol;Acc:HGNC:3170]	NM_003775	1564	33.3767	1.17774	0.304064	3.87333	0.00010736	0.00031809
	87	ENSG00000134013	LOXL2	4017	Q9Y4K0	lysyl oxidase like 2 [Source:HGNC Symbol;Acc:HGNC:6666]	NM_002318	3721	1576.97	1.17733	0.0803977	14.6438	1.47613e-48	1.61415e-45
	88	ENSG00000043591	ADRB1	153	P08588	adrenoceptor beta 1 [Source:HGNC Symbol;Acc:HGNC:285]	NM_000684	3039	82.6698	1.17679	0.184602	6.37475	1.83256e-10	1.49785e-09
	89	ENSG00000204103	MAFB	9935	Q9Y5Q3	MAF bZIP transcription factor B [Source:HGNC Symbol;Acc:HGNC:6408]	NM_005461	3389	22.6429	1.17445	0.32542	3.60903	0.00030734	0.00083512
	90	ENSG00000158023	CFAP251	144406	Q8TBY9	cilia and flagella associated protein 251 [Source:HGNC Symbol;Acc:HGNC:28506]	NM_144668	3729	73.5468	1.17138	0.22298	5.25328	1.4941e-07	7.29143e-07
	91	ENSG00000164105	SAP30	8819	O75446	Sin3A associated protein 30 [Source:HGNC Symbol;Acc:HGNC:10532]	NM_003864	1097	566.147	1.17014	0.138342	8.45832	2.71254e-17	6.65485e-16
	92	ENSG00000213638	ADAT3	113179	NA	adenosine deaminase tRNA specific 3 [Source:HGNC Symbol;Acc:HGNC:25151]	NM_138422	1599	23.9804	1.16394	0.381826	3.04834	0.00230109	0.00527288
	93	ENSG00000187193	MT1X	4501	P80297	metallothionein 1X [Source:HGNC Symbol;Acc:HGNC:7405]	NM_005952	404	83.6206	1.14996	0.30383	3.78487	0.000153787	0.000443375
	94	ENSG00000160318	CLDND2	125875	Q8NHS1	claudin domain containing 2 [Source:HGNC Symbol;Acc:HGNC:28511]	NM_152353	974	132.846	1.14628	0.22036	5.20185	1.97313e-07	9.41605e-07
	95	ENSG00000111674	ENO2	2026	P09104	enolase 2 [Source:HGNC Symbol;Acc:HGNC:3353]	NM_001975	2294	8492	1.14542	0.183083	6.2563	3.94213e-10	3.04952e-09
	96	ENSG00000151025	GPR158	57512	Q5T848	G protein-coupled receptor 158 [Source:HGNC Symbol;Acc:HGNC:23689]	NM_020752	7023	33.072	1.14205	0.35839	3.18662	0.00143948	0.00342882
	97	ENSG00000150636	CCDC102B	79839	Q68D86	coiled-coil domain containing 102B [Source:HGNC Symbol;Acc:HGNC:26295]	NM_001093729	2711	41.2598	1.14124	0.270855	4.21345	2.515e-05	8.2836e-05
	98	ENSG00000196968	FUT11	170384	Q495W5	fucosyltransferase 11 [Source:HGNC Symbol;Acc:HGNC:19233]	NM_173540	2071	1845.19	1.13151	0.115517	9.79519	1.18071e-22	7.08845e-21
	99	ENSG00000205129	C4orf47	441054	A7E2U8	chromosome 4 open reading frame 47 [Source:HGNC Symbol;Acc:HGNC:34346]	NM_001114357	1333	161.798	1.13122	0.188903	5.9884	2.1192e-09	1.44576e-08
	100	ENSG00000095739	BAMBI	25805	Q13145	BMP and activin membrane bound inhibitor [Source:HGNC Symbol;Acc:HGNC:30251]	NM_012342	1691	1648.3	1.12913	0.13019	8.67296	4.21019e-18	1.19138e-16
	101	ENSG00000144136	SLC20A1	6574	Q8WUM9	solute carrier family 20 member 1 [Source:HGNC Symbol;Acc:HGNC:10946]	NM_005415	3297	2996.5	1.12889	0.130581	8.64515	5.3737e-18	1.48227e-16
	102	ENSG00000025039	RRAGD	58528	Q9NQL2	Ras related GTP binding D [Source:HGNC Symbol;Acc:HGNC:19903]	NM_021244	4923	2803.62	1.12758	0.134259	8.39853	4.52098e-17	1.05667e-15
	103	ENSG00000188167	TMPPE	643853	Q6ZT21	transmembrane protein with metallophosphoesterase domain [Source:HGNC Symbol;Acc:HGNC:33865]	NM_001136238	3451	63.8653	1.12441	0.232169	4.84305	1.27858e-06	5.31174e-06
	104	ENSG00000198125	MB	4151	NA	myoglobin [Source:HGNC Symbol;Acc:HGNC:6915]	NM_001382813	1043	304.833	1.12037	0.109013	10.2774	8.91007e-25	7.83933e-23
	105	ENSG00000243335	KCTD7	154881	Q96MP8	potassium channel tetramerization domain containing 7 [Source:HGNC Symbol;Acc:HGNC:21957]	NM_153033	4869	457.371	1.11711	0.124342	8.98419	2.60646e-19	9.02767e-18
	106	ENSG00000158050	DUSP2	1844	Q05923	dual specificity phosphatase 2 [Source:HGNC Symbol;Acc:HGNC:3068]	NM_004418	1685	153.182	1.10425	0.213417	5.17412	2.28985e-07	1.08262e-06
	107	ENSG00000128590	DNAJB9	4189	Q9UBS3	DnaJ heat shock protein family (Hsp40) member B9 [Source:HGNC Symbol;Acc:HGNC:6968]	NM_012328	2409	2524.95	1.0988	0.135958	8.08186	6.37843e-16	1.23918e-14
	108	ENSG00000164849	GPR146	115330	Q96CH1	G protein-coupled receptor 146 [Source:HGNC Symbol;Acc:HGNC:21718]	NM_001303473	1883	95.3292	1.09588	0.184027	5.955	2.60075e-09	1.7394e-08
	109	ENSG00000248098	BCKDHA	593	P12694	branched chain keto acid dehydrogenase E1 subunit alpha [Source:HGNC Symbol;Acc:HGNC:986]	NM_000709	1742	23.7527	1.09454	0.37642	2.90775	0.00364043	0.00802351
	110	ENSG00000105427	CNFN	84518	Q9BYD5	cornifelin [Source:HGNC Symbol;Acc:HGNC:30183]	NM_032488	533	58.4454	1.09341	0.229911	4.75577	1.97693e-06	7.94561e-06
	111	ENSG00000111669	TPI1	7167	P60174	triosephosphate isomerase 1 [Source:HGNC Symbol;Acc:HGNC:12009]	NM_001159287	1460	45693.1	1.08465	0.112616	9.63138	5.89318e-22	3.08968e-20
	112	ENSG00000159399	HK2	3099	P52789	hexokinase 2 [Source:HGNC Symbol;Acc:HGNC:4923]	NM_000189	5626	11853.9	1.08295	0.158198	6.84555	7.61809e-12	7.70313e-11
	113	ENSG00000117394	SLC2A1	6513	P11166	solute carrier family 2 member 1 [Source:HGNC Symbol;Acc:HGNC:11005]	NM_006516	3384	8903.21	1.08235	0.115047	9.40788	5.06231e-21	2.36238e-19
	114	ENSG00000253313	C1orf210	149466	Q8IVY1	chromosome 1 open reading frame 210 [Source:HGNC Symbol;Acc:HGNC:28755]	NM_001164829	1486	2496.87	1.07977	0.100656	10.7273	7.57543e-27	8.92094e-25
	115	ENSG00000143199	ADCY10	55811	Q96PN6	adenylate cyclase 10 [Source:HGNC Symbol;Acc:HGNC:21285]	NM_001167749	4966	73.6579	1.07919	0.209121	5.16062	2.46139e-07	1.15516e-06
	116	ENSG00000120129	DUSP1	1843	P28562	dual specificity phosphatase 1 [Source:HGNC Symbol;Acc:HGNC:3064]	NM_004417	2013	2822.55	1.07904	0.117781	9.16136	5.12489e-20	1.95653e-18
	117	ENSG00000164125	GASK1B	51313	Q6UWH4	golgi associated kinase 1B [Source:HGNC Symbol;Acc:HGNC:25312]	NM_001128424	4875	273.983	1.07818	0.12186	8.84765	8.93811e-19	2.82131e-17
	118	ENSG00000066697	MSANTD3	91283	Q96H12	Myb/SANT DNA binding domain containing 3 [Source:HGNC Symbol;Acc:HGNC:23370]	NM_080655	1880	854.267	1.07716	0.104954	10.2632	1.03227e-24	8.92823e-23
	119	ENSG00000179335	CLK3	1198	P49761	CDC like kinase 3 [Source:HGNC Symbol;Acc:HGNC:2071]	NM_003992	1846	9040.93	1.07474	0.121901	8.81654	1.18047e-18	3.58566e-17
	120	ENSG00000064205	CCN5	8839	O76076	cellular communication network factor 5 [Source:HGNC Symbol;Acc:HGNC:12770]	NM_001323370	1600	444.697	1.07267	0.142086	7.54946	4.37061e-14	6.39061e-13
	121	ENSG00000001630	CYP51A1	1595	NA	cytochrome P450 family 51 subfamily A member 1 [Source:HGNC Symbol;Acc:HGNC:2649]	NM_000786	3155	448.588	1.07171	0.152336	7.03522	1.9895e-12	2.19731e-11
	122	ENSG00000167964	RAB26	25837	Q9ULW5	RAB26, member RAS oncogene family [Source:HGNC Symbol;Acc:HGNC:14259]	NM_001308053	944	290	1.06708	0.18809	5.67326	1.40109e-08	8.18362e-08
	123	ENSG00000145335	SNCA	6622	P37840	synuclein alpha [Source:HGNC Symbol;Acc:HGNC:11138]	NM_007308	3127	311.474	1.0663	0.105088	10.1468	3.4255e-24	2.67556e-22
	124	ENSG00000152256	PDK1	5163	Q15118	pyruvate dehydrogenase kinase 1 [Source:HGNC Symbol;Acc:HGNC:8809]	NM_002610	14072	1278.8	1.06467	0.164276	6.48096	9.11403e-11	7.81895e-10
	125	ENSG00000181409	AATK	9625	NA	apoptosis associated tyrosine kinase [Source:HGNC Symbol;Acc:HGNC:21]	NM_004920	11898	36.2859	1.05611	0.26171	4.03541	5.45072e-05	0.000169638
	126	ENSG00000182557	SPNS3	201305	Q6ZMD2	sphingolipid transporter 3 (putative) [Source:HGNC Symbol;Acc:HGNC:28433]	NM_182538	1877	95.7046	1.05414	0.169152	6.2319	4.60799e-10	3.52719e-09
	127	ENSG00000107159	CA9	768	Q16790	carbonic anhydrase 9 [Source:HGNC Symbol;Acc:HGNC:1383]	NM_001216	1546	3092.58	1.05304	0.105177	10.0121	1.34832e-23	9.5562e-22
	128	ENSG00000105877	DNAH11	8701	Q96DT5	dynein axonemal heavy chain 11 [Source:HGNC Symbol;Acc:HGNC:2942]	NM_001277115	14343	845.213	1.0485	0.140106	7.48361	7.23097e-14	1.01745e-12
	129	ENSG00000157168	NRG1	3084	Q02297	neuregulin 1 [Source:HGNC Symbol;Acc:HGNC:7997]	NM_001322201	1949	2319.16	1.04587	0.0976678	10.7084	9.29238e-27	1.0777e-24
	130	ENSG00000277075	H2AC8	3012	P04908	H2A clustered histone 8 [Source:HGNC Symbol;Acc:HGNC:4724]	NM_021052	517	210.043	1.04127	0.200395	5.19611	2.03498e-07	9.69608e-07
	131	ENSG00000178502	KLHL11	55175	Q9NVR0	kelch like family member 11 [Source:HGNC Symbol;Acc:HGNC:19008]	NM_018143	7402	749.048	1.04093	0.137748	7.55674	4.1329e-14	6.07786e-13
	132	ENSG00000120913	PDLIM2	64236	Q96JY6	PDZ and LIM domain 2 [Source:HGNC Symbol;Acc:HGNC:13992]	NM_021630	2236	443.898	1.03936	0.106269	9.78051	1.36515e-22	8.06917e-21
	133	ENSG00000174010	KLHL15	80311	Q96M94	kelch like family member 15 [Source:HGNC Symbol;Acc:HGNC:29347]	NM_030624	6272	572.778	1.03734	0.138341	7.4984	6.46006e-14	9.14867e-13
	134	ENSG00000141582	CBX4	8535	O00257	chromobox 4 [Source:HGNC Symbol;Acc:HGNC:1554]	NM_003655	2675	5883.82	1.03715	0.117195	8.8498	8.76751e-19	2.77318e-17
	135	ENSG00000129355	CDKN2D	1032	P55273	cyclin dependent kinase inhibitor 2D [Source:HGNC Symbol;Acc:HGNC:1790]	NM_079421	1425	1162.81	1.03646	0.147196	7.04139	1.90325e-12	2.1129e-11
	136	ENSG00000100836	PABPN1	8106	Q86U42	poly(A) binding protein nuclear 1 [Source:HGNC Symbol;Acc:HGNC:8565]	NM_004643	1811	843.281	1.03549	0.302528	3.42281	0.00061978	0.00158058
	137	ENSG00000117318	ID3	3399	Q02535	inhibitor of DNA binding 3, HLH protein [Source:HGNC Symbol;Acc:HGNC:5362]	NM_002167	950	862.737	1.0354	0.118282	8.75359	2.06675e-18	6.07291e-17
	138	ENSG00000185633	NDUFA4L2	56901	Q9NRX3	NDUFA4 mitochondrial complex associated like 2 [Source:HGNC Symbol;Acc:HGNC:29836]	NM_020142	943	29.7315	1.02932	0.33195	3.10083	0.00192977	0.00448745
	139	ENSG00000136826	KLF4	9314	O43474	Kruppel like factor 4 [Source:HGNC Symbol;Acc:HGNC:6348]	NM_004235	2936	2278.87	1.02686	0.110078	9.32846	1.07425e-20	4.67206e-19
	140	ENSG00000092199	HNRNPC	3183	P07910	heterogeneous nuclear ribonucleoprotein C [Source:HGNC Symbol;Acc:HGNC:5035]	NM_031314	1784	28526.3	1.02536	0.106654	9.61396	6.98097e-22	3.63509e-20
	141	ENSG00000179348	GATA2	2624	P23769	GATA binding protein 2 [Source:HGNC Symbol;Acc:HGNC:4171]	NM_032638	3383	2216.79	1.02252	0.103553	9.87437	5.37709e-23	3.41568e-21
	142	ENSG00000269858	EGLN2	112398	Q96KS0	egl-9 family hypoxia inducible factor 2 [Source:HGNC Symbol;Acc:HGNC:14660]	NM_080732	2100	390.048	1.02168	0.182677	5.59281	2.23426e-08	1.25983e-07
	143	ENSG00000204386	NEU1	4758	Q99519	neuraminidase 1 [Source:HGNC Symbol;Acc:HGNC:7758]	NM_000434	3353	12340.7	1.01877	0.0938465	10.8557	1.87307e-27	2.38957e-25
	144	ENSG00000140465	CYP1A1	1543	P04798	cytochrome P450 family 1 subfamily A member 1 [Source:HGNC Symbol;Acc:HGNC:2595]	NM_000499	2603	6437.87	1.01798	0.137863	7.38397	1.53637e-13	2.05777e-12
	145	ENSG00000196976	LAGE3	8270	Q14657	L antigen family member 3 [Source:HGNC Symbol;Acc:HGNC:26058]	NM_006014	967	599.57	1.01568	0.1483	6.84885	7.44472e-12	7.54776e-11
	146	ENSG00000150750	C11orf53	341032	NA	chromosome 11 open reading frame 53 [Source:HGNC Symbol;Acc:HGNC:30527]	NM_198498	1343	10.3835	1.01427	0.445852	2.27491	0.0229113	0.0423504
	147	ENSG00000107262	BAG1	573	Q99933	BAG cochaperone 1 [Source:HGNC Symbol;Acc:HGNC:937]	NM_004323	3820	4541.44	1.0142	0.100174	10.1244	4.3072e-24	3.31351e-22
	148	ENSG00000143248	RGS5	8490	O15539	regulator of G protein signaling 5 [Source:HGNC Symbol;Acc:HGNC:10001]	NM_003617	5670	110.063	1.01299	0.199993	5.06514	4.08105e-07	1.84461e-06
	149	ENSG00000066583	ISOC1	51015	Q96CN7	isochorismatase domain containing 1 [Source:HGNC Symbol;Acc:HGNC:24254]	NM_016048	1942	1490.47	1.0116	0.102814	9.83913	7.63705e-23	4.73343e-21
	150	ENSG00000196850	PPTC7	160760	Q8NI37	protein phosphatase targeting COQ7 [Source:HGNC Symbol;Acc:HGNC:30695]	NM_139283	4994	5294.18	1.01082	0.114359	8.83902	9.65606e-19	3.01683e-17
	151	ENSG00000243566	UPK3B	105375355	Q9BT76	uroplakin 3B [Source:HGNC Symbol;Acc:HGNC:21444]	NM_001347684	2250	290.906	1.00864	0.159436	6.32628	2.51142e-10	2.0119e-09
	152	ENSG00000078487	ZCWPW1	55063	Q9H0M4	zinc finger CW-type and PWWP domain containing 1 [Source:HGNC Symbol;Acc:HGNC:23486]	NM_017984	2356	112.124	1.00694	0.17759	5.67002	1.42778e-08	8.32998e-08
	153	ENSG00000271092	TLCD4-RWDD3	100527978	NA	TLCD4-RWDD3 readthrough [Source:HGNC Symbol;Acc:HGNC:49388]	NM_001199691	1491	13.4661	1.00383	0.410937	2.44278	0.0145746	0.0282648
	154	ENSG00000113070	HBEGF	1839	Q99075	heparin binding EGF like growth factor [Source:HGNC Symbol;Acc:HGNC:3059]	NM_001945	2358	550.515	1.00155	0.109187	9.17279	4.60916e-20	1.78045e-18

## Sheet: Table S7 overlap_117genes
Tab.S7 Gene list: 117 overlapping genes in contrast A (UP) and contrast B (DOWN)
Overlap contrast A (UP) and contrast B (DOWN)	contrast A (UP)	contrast B (DOWN)
117	71	631
IFNL2	PML	KRTCAP2
SDS	IFITM3	GSG1L
EIF2AK2	IRF1	KIF26B
IDO1	NT5C3A	ZNF416
FRMD3	CYP4X1	ZNF225
SIDT1	PARP12	CD34
MMP13	RGS16	TGM1
PNPT1	SP100	MEFV
BATF2	ID4	XDH
TRIM22	POU4F3	EDN1
BST2	TAP2	P3H4
CCL22	RASGEF1B	ANKRD34B
CMPK2	FLT3LG	ZNF45
SP110	ANKFY1	ZPLD1
IFI6	TNFSF10	HPN
TRIM21	TIPARP	STOX1
SAMHD1	SELPLG	EGR4
NLRC5	DTX3L	PRDM11
IFNL1	CYP1A1	HES2
APOL6	REC8	FOXD2
KRT39	LGALS9	VIL1
CXCL2	TAP1	TMEM151A
DNAH17	POLDIP3	B3GALT9
GBP7	ISG20	ZNF837
NKD1	LGALS9C	ZNF572
ITIH6	SOCS1	HSD17B2
IFI44L	EID3	SLC52A1
IFIT5	UBE2L6	KDR
CLEC7A	RBM44	LDB3
IFIT1	ADAR	PRDM8
LAMP3	PARP14	ST3GAL2
TNFSF13B	PTGFR	ZNF563
GBP1	FGF19	PARP15
OAS2	OR52B4	UBASH3B
APOL4	C11orf53	ZNF189
PARP10	ZC3HAV1	EPPK1
CLEC1A	MB21D2	CNGB1
GBP6	H2AC16	SLC28A3
KLHDC7B	PLA1A	RAB42
CFH	TNF	KRT9
LRP2	NGFR	SIRPB2
RASGRP3	SRMS	KCNT2
HSH2D	H2BC9	ITIH5
CXCL11	RNF19B	TMEM150C
PDZD2	CEP295NL	ZNF155
RET	SLC25A28	CAPN3
CCR3	HRCT1	ZBED3
GNB4	NUAK2	KIF26A
RTP4	NPR3	KDM4D
CCL17	LGALS9B	MYD88
SLC15A3	DUSP15	PADI3
IFNL3	NEURL3	ZNF764
IFIT2	EXOC3L1	FAM200A
CADM1	NFKBIA	CEACAM6
IFI27	MAP1LC3B2	ZIC5
IFITM2	GLI3	CLCNKA
NMI	IRF9	DDX28
TMEM140	MT2A	PHYHIP
IFI35	TRIM25	AGR3
IFI16	OR52N4	MAGEC3
CXCL10	THEMIS2	FSCN2
HERC5	MEP1B	CD1D
SLC1A3	TNFAIP3	PLXNA2
STAT2	IL12A	ZNF181
CCL5	H2AC20	NEK5
OAS3	ADCY10	MN1
RSAD2	TRIM5	BRCA2
OAS1	IL6	PRR29
MX1	H1-4	KCNQ4
DDX60L	CSF2	SCYL3
IRF7	RNF213	B3GAT1
SAMD9L		ENDOU
LMO2		FAP
DDX60		VSTM2L
CD7		CCR1
DDX58		PTGER2
HELZ2		BCAN
ETV7		HDX
HERC6		GEN1
XAF1		DUSP6
LAP3		TCIM
IFIH1		BMP3
OSM		DOLK
TDRD7		ACVRL1
MAK		INHBA
HLA-DOB		TGM2
IL4I1		RAB19
USP18		BAHCC1
CLTRN		ZNF623
SAMD9		FRMD8
TRIM69		MGAT2
RIPOR2		RWDD2A
EPSTI1		MOB3C
PTX3		ADM2
ZNFX1		ZNF229
GBP5		TXK
TRANK1		HOXA2
IFNB1		AADAC
PEX5L		GSX2
TRIM14		CCR9
DHX58		KCNS1
IFITM1		KLF8
FBXO39		HPS6
PARP9		MTHFR
POU3F2		DNAAF10
ZBP1		SFT2D3
CD274		C1QTNF3
OASL		SIX5
GBP4		RFPL2
PHF11		ADHFE1
ACTN2		ZNF274
STAT1		ZNF699
CH25H		ADRA2B
IFI44		HSPA1L
ISG15		ARL14EPL
MX2		PLAT
IFIT3		SORBS1
		FBN2
		WNT8B
		RASL10B
		UMODL1
		KRT13
		SLFN12
		SCUBE3
		SUSD3
		MYEOV
		TMEM150B
		C1GALT1C1L
		TNFRSF9
		MEX3A
		CACNG8
		ZNF268
		AVPR1B
		DUOXA2
		TEX19
		SBK3
		TM4SF4
		NKX3-1
		ZFP37
		TRIM17
		ZNF484
		C6orf15
		ZNF786
		SLC16A13
		FGA
		GRIN2D
		CSTF3
		CEACAM5
		CLCN1
		B3GNT7
		TASOR
		STEAP1B
		SEMA3A
		ZNF302
		GIMAP4
		CYP21A2
		GSDMA
		PLEKHG7
		PLSCR2
		PPM1K
		SLC38A3
		ZNF624
		FDXACB1
		ZNF211
		RIBC2
		BCL2
		FZD9
		ZNF75A
		MMAA
		PSD4
		KRT20
		ZBTB9
		NOVA2
		TNFRSF11B
		STOML1
		SPDEF
		GRM5
		EXO5
		KIRREL2
		SDR42E1
		SLC22A31
		ZNF501
		PDZD3
		AKAP3
		TNFSF15
		LHFPL1
		BDKRB2
		FBXL22
		ZNF41
		ARHGEF4
		CD6
		SP140
		CLCN4
		PLEKHG4B
		NEK8
		SMIM10L2B
		SLC9A9
		CX3CL1
		TMEM221
		C1orf167
		MYRFL
		AVPR1A
		EHD3
		RIPK1
		SPTB
		PURG
		ZFP69B
		RAG1
		PLPP6
		F2R
		NTNG2
		RANBP6
		ZSCAN32
		DNAH9
		RAPGEF3
		PAQR8
		CLDN2
		PIK3AP1
		FRAT1
		ZNF547
		SEPTIN4
		CHST6
		TMEM217
		LIF
		APPBP2
		CBWD3
		PLAGL2
		ZNF311
		PINLYP
		ZNF256
		ETS2
		POTEE
		IKZF3
		ZNF382
		RASL11B
		WNT3
		C1orf74
		FAM90A1
		ADGRG5
		FERMT3
		CALHM5
		IL22RA1
		KCNJ3
		STX19
		UBQLNL
		CHRM1
		WDR5B
		PAK5
		HRH1
		VASH1
		USH1G
		EXTL2
		ZNF79
		EPHA4
		CTDSP1
		RYR2
		CEP19
		DNAAF8
		MFAP2
		C15orf62
		SLC26A9
		AGGF1
		ITPRIPL2
		SLC26A2
		C21orf91
		PLXNC1
		LIPH
		FGF5
		B3GALT6
		FXN
		FAM43A
		LOXL3
		ZNF441
		ZNF432
		KIAA1755
		EGR1
		ALPI
		ZNF543
		ESRRG
		CHRNB4
		INHBE
		PSKH1
		DLX4
		CASR
		ZNF606
		RTN4RL1
		ZNF566
		FBXO36
		RHOJ
		UNC50
		CNR1
		PDE4B
		ATP10A
		DLEC1
		ZBTB8B
		PIK3R3
		ZNF275
		ZNF708
		MEGF10
		BCDIN3D
		TDRD6
		VSTM5
		E2F2
		ZSCAN10
		MAP2K6
		CCDC180
		FILIP1L
		ZDHHC14
		ACER2
		SYTL5
		TAGAP
		CYP26B1
		MED18
		C6orf62
		TLR4
		TSPAN18
		CEP41
		LRRC66
		PCDH9
		OR1F1
		CDSN
		CCDC194
		FLRT3
		DIPK1A
		LCP2
		RTL5
		ZNF585B
		SLC35C1
		ZNF772
		SERPINE1
		SOCS2
		SLC13A5
		EFNA2
		TLNRD1
		RASA4
		FNDC10
		GLI2
		CCDC113
		CCN2
		C17orf107
		ZNF594
		SFTPA2
		GNA14
		C2CD4C
		FOXL1
		MOCS3
		SAA4
		CHL1
		LCK
		ZNF417
		ZNF564
		P2RX6
		FAM124A
		GLIPR1
		NCCRP1
		ZNF354C
		FGF13
		NLRP1
		EGR2
		OAF
		TTC30B
		SLC2A10
		VSIG1
		MTRFR
		ETFBKMT
		TNFAIP2
		BTBD19
		ZNF607
		ZNF615
		CHST4
		TRIL
		PPP2R2B
		LIPC
		CHD5
		CCDC146
		NAIP
		ETV5
		KCNMB1
		ZNF221
		XKR9
		CHST10
		ZC3H4
		VANGL1
		MMACHC
		B4GALT6
		ADAMTS4
		ZGLP1
		SHH
		EPHA7
		N4BP1
		TANGO6
		CCDC71L
		ARHGEF39
		ETV4
		ZC3H10
		RP1L1
		GHRHR
		FAM83E
		ZNF792
		ASPHD2
		ZFP30
		UCN3
		CD22
		GLI1
		MLKL
		ZNF737
		H3C6
		SDR16C5
		CXXC4
		ZNF442
		ZNF234
		ABCB11
		SPRY4
		HARBI1
		SECTM1
		SOWAHA
		NES
		SLC9A8
		ZNF888
		ERCC6L
		GLIPR2
		SHISA2
		STX1B
		ZNF620
		KBTBD11
		AP5M1
		C17orf80
		IRAK3
		RASAL3
		ZNF614
		HOXA5
		C2orf50
		P2RY2
		ZNF28
		CHST14
		STING1
		PNMA8A
		GCM1
		ZNF671
		TLR5
		SLFN5
		HAS2
		TTC32
		ITGB3
		MUC13
		GSDMC
		ZKSCAN3
		VWF
		SLC25A45
		CD83
		PDE8B
		LINGO1
		SMIM32
		SALL2
		TMEM169
		ZNF791
		ZNF613
		HNF4G
		SBSN
		TIGD3
		ADAMTS10
		TOGARAM2
		OPRL1
		ZFP69
		ARHGEF25
		ZNF497
		C12orf60
		ZNF689
		PYGO1
		TINAG
		KRT6B
		PI16
		TSSK6
		RSPO3
		ZNF30
		CMKLR1
		ACTA2
		PLAC8
		TRMT10C
		C4BPA
		GRHL3
		CCNYL1
		ZNF662
		ALDOB
		KCTD21
		ACTBL2
		HMCN2
		SLC52A3
		PODXL
		MXRA5
		CYP2A13
		ZNF37A
		RUFY4
		LTK
		PAQR9
		COL8A2
		PPP1R10
		HOXC6
		CRIP3
		PRMT6
		WNT5B
		SEMA6B
		KRT12
		GDPGP1
		POM121L2
		PEX12
		ZSWIM3
		ZNF233
		ARMC12
		OSTN
		FAM111B
		SLC24A2
		P2RX7
		LPAR1
		ACTRT3
		PHF24
		NKX3-2
		ZSCAN20
		PCDHB13
		THAP6
		CHST2
		TMTC1
		C3orf70
		ETV1
		LCMT2
		ZNF223
		PTGIR
		ZC3H12C
		C1orf116
		KRT79
		ADGRG7
		ZKSCAN7
		RAB7B
		HSD17B14
		TMEM121B
		ZNF845
		RSPH10B2
		ABCA12
		ZFP57
		FAM3D
		PI3
		TMEM187
		SLC6A14
		FJX1
		JPH3
		SLC38A7
		MAGEB5
		ZKSCAN2
		COCH
		SLC30A2
		MDFI
		ZNF214
		IQCC
		TRAM1L1
		ASAH2B
		SLCO4C1
		PARS2
		GJB4
		HUNK
		POU2F2
		EGR3
		ZNF658
		C6orf120
		CAAP1
		GPT
		MTNR1A
		CYP24A1
		ZBTB6
		NEK3
		AMIGO1
		ZNF776
		EHHADH
		USP51
		ANKRD31
		HSPB9
		FAF2
		MMP1
		TYMP
		CPLANE2
		GPR75
		ZBTB8A
		NFAM1
		ZNF629
		WDR73
		IL7
		HCAR1
		WNT16
		NHLRC1
		ADAMTS6
		CACNA1I
		KRT86
		SLAMF6
		AMER1
		ZNF17
		SPRED3
		ADAMTS7
		ADPRS
		FBXO43
		RECQL5
		CXCL17
		NLRX1
		PRDM1
		H2AC15
		DHRS9
		DCLRE1C
		MVB12B
		ZNF215
		ZNF200
		ZNF780A
		BEAN1
		CYP2R1
		RFPL1
		S1PR3
		PIGM
		TULP2
		GNB3
		BNIP5
		PDE3B
		S100A9
		ZNF429
		CYTH4
		ZNF304
		SLC35B4
		OSBPL5
		POLR3B
		CBFA2T3
		KIAA0040
		LHX1
		CDC25A
		BEST3
		XRCC2

## Sheet: TableS8 DEGs  contrast C (DOWN)
		Tab.S8 Downregulated DEGs in contrast C
		ENSEMBL_gene_ID	gene_symbol	entrezgene_id	uniprotswissprot	description	refseq_mrna	transcript_length	baseMean	log2FoldChange	lfcSE	stat	pvalue	padj
TOP 20	1	ENSG00000091592	NLRP1	22861	Q9C000	NLR family pyrin domain containing 1 [Source:HGNC Symbol;Acc:HGNC:14374]	NM_001033053	5107	24.5594	-4.45939	0.608073	-7.33365	2.23975e-13	3.43818e-12
	2	ENSG00000141469	SLC14A1	6563	Q13336	solute carrier family 14 member 1 (Kidd blood group) [Source:HGNC Symbol;Acc:HGNC:10918]	NM_015865	3917	4.06346	-4.34048	1.32723	-3.27032	0.00107424	0.00268731
	3	ENSG00000112195	TREML2	79865	Q5T2D2	triggering receptor expressed on myeloid cells like 2 [Source:HGNC Symbol;Acc:HGNC:21092]	NM_024807	3785	1.92831	-4.28167	1.46862	-2.91544	0.00355191	0.00792391
	4	ENSG00000143869	GDF7	151449	Q7Z4P5	growth differentiation factor 7 [Source:HGNC Symbol;Acc:HGNC:4222]	NM_182828	9267	2.05952	-4.16154	1.47909	-2.81358	0.0048993	0.0106164
	5	ENSG00000168079	SCARA5	286133	Q6ZMJ2	scavenger receptor class A member 5 [Source:HGNC Symbol;Acc:HGNC:28701]	NM_173833	3971	3.42434	-3.86768	1.21005	-3.1963	0.00139204	0.0033853
	6	ENSG00000130383	FUT5	2527	NA	fucosyltransferase 5 [Source:HGNC Symbol;Acc:HGNC:4016]	NM_002034	1988	3.29635	-3.65937	1.19347	-3.06615	0.00216832	0.00507083
	7	ENSG00000178015	GPR150	285601	Q8NGU9	G protein-coupled receptor 150 [Source:HGNC Symbol;Acc:HGNC:23628]	NM_199243	2056	1.75804	-3.62908	1.49995	-2.41946	0.0155435	0.0298141
	8	ENSG00000143839	REN	5972	P00797	renin [Source:HGNC Symbol;Acc:HGNC:9958]	NM_000537	1462	1.43972	-3.62306	1.56868	-2.30962	0.0209091	0.0388464
	9	ENSG00000139574	NPFF	8620	O15130	neuropeptide FF-amide peptide precursor [Source:HGNC Symbol;Acc:HGNC:7901]	NM_003717	440	2.8227	-3.61118	1.22247	-2.95401	0.00313674	0.00709179
	10	ENSG00000182393	IFNL1	282618	Q8IU54	interferon lambda 1 [Source:HGNC Symbol;Acc:HGNC:18363]	NM_172140	775	37.4767	-3.60283	1.39996	-2.57353	0.0100668	0.0202377
	11	ENSG00000162009	SSTR5	6755	NA	somatostatin receptor 5 [Source:HGNC Symbol;Acc:HGNC:11334]	NM_001172560	2689	1.44611	-3.57545	1.47123	-2.43024	0.0150888	0.0290388
	12	ENSG00000266265	KLF14	136259	Q8TD94	Kruppel like factor 14 [Source:HGNC Symbol;Acc:HGNC:23025]	NM_138693	3511	1.65182	-3.48995	1.43087	-2.43903	0.0147266	0.0284484
	13	ENSG00000204542	C6orf15	29113	Q6UXA7	chromosome 6 open reading frame 15 [Source:HGNC Symbol;Acc:HGNC:13927]	NM_014070	1156	2.58574	-3.41085	1.37954	-2.47245	0.0134192	0.0262131
	14	ENSG00000071991	CDH19	28513	Q9H159	cadherin 19 [Source:HGNC Symbol;Acc:HGNC:1758]	NM_021153	6297	1.82027	-3.39237	1.43298	-2.36736	0.0179155	0.0338862
	15	ENSG00000140932	CMTM2	146225	Q8TAZ6	CKLF like MARVEL transmembrane domain containing 2 [Source:HGNC Symbol;Acc:HGNC:19173]	NM_001199317	904	1.95043	-3.34375	1.42516	-2.34623	0.0189646	0.0356631
	16	ENSG00000160472	TMEM190	147744	Q8WZ59	transmembrane protein 190 [Source:HGNC Symbol;Acc:HGNC:29632]	NM_139172	605	2.34197	-3.34162	1.26935	-2.63255	0.00847467	0.0173445
	17	ENSG00000168589	DYNLRB2	83657	NA	dynein light chain roadblock-type 2 [Source:HGNC Symbol;Acc:HGNC:15467]	NM_001305017	492	1.42788	-3.33583	1.5019	-2.22108	0.0263457	0.0476285
	18	ENSG00000196611	MMP1	4312	P03956	matrix metallopeptidase 1 [Source:HGNC Symbol;Acc:HGNC:7155]	NM_001145938	1971	4.80199	-3.33276	0.961175	-3.46738	0.000525549	0.00140991
	19	ENSG00000122877	EGR2	1959	P11161	early growth response 2 [Source:HGNC Symbol;Acc:HGNC:3239]	NM_000399	2979	26.6788	-3.22847	0.557791	-5.78795	7.12523e-09	5.00908e-08
	20	ENSG00000157404	KIT	3815	NA	KIT proto-oncogene, receptor tyrosine kinase [Source:HGNC Symbol;Acc:HGNC:6342]	NM_001093772	5271	2.06137	-3.22673	1.43262	-2.25233	0.0243017	0.044389
	21	ENSG00000184923	NUTM2A	728118	Q8IVF1	NUT family member 2A [Source:HGNC Symbol;Acc:HGNC:23438]	NM_001099338	3290	2.35833	-3.21479	1.41885	-2.26578	0.0234651	0.0430447
	22	ENSG00000214376	VSTM5	387804	A8MXK1	V-set and transmembrane domain containing 5 [Source:HGNC Symbol;Acc:HGNC:34443]	NM_001144871	3056	5.70871	-3.19002	1.03061	-3.09529	0.00196624	0.00463955
	23	ENSG00000212916	MAP10	54627	Q9P2G4	microtubule associated protein 10 [Source:HGNC Symbol;Acc:HGNC:29265]	NM_019090	4514	5.75283	-3.10043	0.987899	-3.13841	0.00169869	0.00405944
	24	ENSG00000205116	TMEM88B	643965	A6NKF7	transmembrane protein 88B [Source:HGNC Symbol;Acc:HGNC:37099]	NM_001146685	3217	2.98627	-3.09543	1.09134	-2.83635	0.00456328	0.00995752
	25	ENSG00000141485	SLC13A5	284111	Q86YT5	solute carrier family 13 member 5 [Source:HGNC Symbol;Acc:HGNC:23089]	NM_177550	3231	36.9548	-3.0857	0.36689	-8.41042	4.08548e-17	1.13236e-15
	26	ENSG00000135439	AGAP2	116986	Q99490	ArfGAP with GTPase domain, ankyrin repeat and PH domain 2 [Source:HGNC Symbol;Acc:HGNC:16921]	NM_014770	5388	5.4225	-3.07749	0.827084	-3.72089	0.000198526	0.000581247
	27	ENSG00000165495	PKNOX2	63876	Q96KN3	PBX/knotted 1 homeobox 2 [Source:HGNC Symbol;Acc:HGNC:16714]	NM_001382333	3642	4.50698	-3.06885	0.892381	-3.43895	0.000583971	0.00155632
	28	ENSG00000162398	LEXM	163747	Q3ZCV2	lymphocyte expansion molecule [Source:HGNC Symbol;Acc:HGNC:26854]	NM_152607	1777	2.85882	-2.83774	1.25698	-2.25759	0.0239713	0.0438712
	29	ENSG00000130182	ZSCAN10	84891	NA	zinc finger and SCAN domain containing 10 [Source:HGNC Symbol;Acc:HGNC:12997]	NM_032805	2716	3.12312	-2.81677	1.22519	-2.29905	0.021502	0.0398194
	30	ENSG00000120738	EGR1	1958	P18146	early growth response 1 [Source:HGNC Symbol;Acc:HGNC:3238]	NM_001964	3137	982.26	-2.81599	0.322068	-8.74347	2.26058e-18	7.79587e-17
	31	ENSG00000163793	DNAJC5G	285126	Q8N7S2	DnaJ heat shock protein family (Hsp40) member C5 gamma [Source:HGNC Symbol;Acc:HGNC:24844]	NM_173650	2065	2.61232	-2.79733	1.25794	-2.22374	0.0261659	0.0473263
	32	ENSG00000172367	PDZD3	79849	Q86UT5	PDZ domain containing 3 [Source:HGNC Symbol;Acc:HGNC:19891]	NM_001168468	2259	4.25823	-2.78705	0.906625	-3.0741	0.00211142	0.00495091
	33	ENSG00000269964	MEI4	101928601	A8MW99	meiotic double-stranded break formation protein 4 [Source:HGNC Symbol;Acc:HGNC:43638]	NM_001282136	5288	2.94507	-2.75204	1.21262	-2.2695	0.0232376	0.042691
	34	ENSG00000196420	S100A5	6276	P33763	S100 calcium binding protein A5 [Source:HGNC Symbol;Acc:HGNC:10495]	NM_002962	710	3.19038	-2.71688	0.979596	-2.77347	0.00554612	0.011872
	35	ENSG00000086730	LAT2	7462	Q9GZY6	linker for activation of T cells family member 2 [Source:HGNC Symbol;Acc:HGNC:12749]	NM_014146	2363	13.7298	-2.70609	0.499715	-5.41527	6.11974e-08	3.5751e-07
	36	ENSG00000196748	CLPSL2	389383	Q6UWE3	colipase like 2 [Source:HGNC Symbol;Acc:HGNC:21250]	NM_207409	426	4.89638	-2.63967	0.828193	-3.18727	0.00143623	0.00348339
	37	ENSG00000154783	FGD5	152273	Q6ZNL6	FYVE, RhoGEF and PH domain containing 5 [Source:HGNC Symbol;Acc:HGNC:19117]	NM_152536	5903	2.94307	-2.63737	1.07023	-2.46431	0.0137276	0.0267701
	38	ENSG00000128052	KDR	3791	P35968	kinase insert domain receptor [Source:HGNC Symbol;Acc:HGNC:6307]	NM_002253	5833	4.56727	-2.59703	0.864945	-3.00254	0.00267737	0.00614132
	39	ENSG00000179388	EGR3	1960	Q06889	early growth response 3 [Source:HGNC Symbol;Acc:HGNC:3240]	NM_004430	4514	68.2257	-2.59293	0.366023	-7.08405	1.39997e-12	1.8928e-11
	40	ENSG00000163823	CCR1	1230	P32246	C-C motif chemokine receptor 1 [Source:HGNC Symbol;Acc:HGNC:1602]	NM_001295	2646	15.5486	-2.55942	0.72602	-3.52528	0.00042304	0.00115858
	41	ENSG00000204614	TRIM40	135644	Q6P9F5	tripartite motif containing 40 [Source:HGNC Symbol;Acc:HGNC:18736]	NM_001286633	2047	4.74961	-2.5515	0.910164	-2.80334	0.00505764	0.0109406
	42	ENSG00000073734	ABCB11	8647	O95342	ATP binding cassette subfamily B member 11 [Source:HGNC Symbol;Acc:HGNC:42]	NM_003742	6934	72.3813	-2.4998	0.342318	-7.30256	2.82338e-13	4.26414e-12
	43	ENSG00000187566	NHLRC1	378884	Q6VVB1	NHL repeat containing E3 ubiquitin protein ligase 1 [Source:HGNC Symbol;Acc:HGNC:21576]	NM_198586	2238	3.3915	-2.48499	1.04588	-2.37598	0.0175025	0.0331552
	44	ENSG00000182866	LCK	3932	NA	LCK proto-oncogene, Src family tyrosine kinase [Source:HGNC Symbol;Acc:HGNC:6524]	NM_001330468	1947	15.7357	-2.47261	0.485884	-5.0889	3.60144e-07	1.81613e-06
	45	ENSG00000174145	NWD2	57495	Q9ULI1	NACHT and WD repeat domain containing 2 [Source:HGNC Symbol;Acc:HGNC:29229]	NM_001144990	7800	11.6445	-2.4307	0.579919	-4.19144	2.7719e-05	9.65489e-05
	46	ENSG00000135472	FAIM2	23017	Q9BWQ8	Fas apoptotic inhibitory molecule 2 [Source:HGNC Symbol;Acc:HGNC:17067]	NM_012306	4667	5.20378	-2.41158	0.852632	-2.82839	0.00467824	0.0101772
	47	ENSG00000168959	GRM5	2915	P41594	glutamate metabotropic receptor 5 [Source:HGNC Symbol;Acc:HGNC:4597]	NM_001384268	4475	389.696	-2.40242	0.284847	-8.43405	3.33899e-17	9.39374e-16
	48	ENSG00000283632	EXOC3L2	90332	NA	exocyst complex component 3 like 2 [Source:HGNC Symbol;Acc:HGNC:30162]	NM_001382422	3191	3.45543	-2.39817	0.917793	-2.61298	0.00897577	0.0182528
	49	ENSG00000092068	SLC7A8	23428	Q9UHI5	solute carrier family 7 member 8 [Source:HGNC Symbol;Acc:HGNC:11066]	NM_012244	4236	5.84609	-2.39296	0.742156	-3.22433	0.00126267	0.00310319
	50	ENSG00000135625	EGR4	1961	NA	early growth response 4 [Source:HGNC Symbol;Acc:HGNC:3241]	NM_001965	2220	16.6439	-2.38609	0.52089	-4.58079	4.63222e-06	1.87989e-05
	51	ENSG00000275591	XKR5	389610	Q6UX68	XK related 5 [Source:HGNC Symbol;Acc:HGNC:20782]	NM_207411	4773	2.40833	-2.29862	1.02978	-2.23215	0.0256048	0.0464518
	52	ENSG00000183914	DNAH2	146754	Q9P225	dynein axonemal heavy chain 2 [Source:HGNC Symbol;Acc:HGNC:2948]	NM_020877	14563	3.79332	-2.28848	0.932059	-2.45529	0.014077	0.0273395
	53	ENSG00000122254	HS3ST2	9956	Q9Y278	heparan sulfate-glucosamine 3-sulfotransferase 2 [Source:HGNC Symbol;Acc:HGNC:5195]	NM_006043	2329	8.19437	-2.28508	0.750558	-3.0445	0.00233064	0.00541749
	54	ENSG00000177398	UMODL1	89766	Q5DID0	uromodulin like 1 [Source:HGNC Symbol;Acc:HGNC:12560]	NM_001199527	5442	3.68736	-2.28077	0.929244	-2.45444	0.0141104	0.0273953
	55	ENSG00000273706	LHX1	3975	P48742	LIM homeobox 1 [Source:HGNC Symbol;Acc:HGNC:6593]	NM_005568	3425	9.07638	-2.26403	0.595238	-3.80358	0.000142623	0.000429331
	56	ENSG00000116132	PRRX1	5396	P54821	paired related homeobox 1 [Source:HGNC Symbol;Acc:HGNC:9142]	NM_006902	2217	3.208	-2.26268	0.957487	-2.36314	0.0181206	0.0342136
	57	ENSG00000109956	B3GAT1	27087	Q9P2W7	beta-1,3-glucuronyltransferase 1 [Source:HGNC Symbol;Acc:HGNC:921]	NM_001367973	3976	10.9861	-2.26066	0.574851	-3.93259	8.40343e-05	0.000265067
	58	ENSG00000183023	SLC8A1	6546	P32418	solute carrier family 8 member A1 [Source:HGNC Symbol;Acc:HGNC:11068]	NM_001351494	20987	5.69937	-2.25003	0.853802	-2.6353	0.00840628	0.0172163
	59	ENSG00000188389	PDCD1	5133	Q15116	programmed cell death 1 [Source:HGNC Symbol;Acc:HGNC:8760]	NM_005018	2097	4.44534	-2.23053	0.828843	-2.69114	0.00712087	0.0148128
	60	ENSG00000145428	RNF175	285533	Q8N4F7	ring finger protein 175 [Source:HGNC Symbol;Acc:HGNC:27735]	NM_173662	1358	4.17441	-2.20918	0.839315	-2.63212	0.00848536	0.0173569
	61	ENSG00000107165	TYRP1	7306	P17643	tyrosinase related protein 1 [Source:HGNC Symbol;Acc:HGNC:12450]	NM_000550	2896	4.05093	-2.20178	0.897083	-2.45437	0.014113	0.0273968
	62	ENSG00000179873	NLRP11	204801	P59045	NLR family pyrin domain containing 11 [Source:HGNC Symbol;Acc:HGNC:22945]	NM_001385451	3231	3.46116	-2.19287	0.952404	-2.30246	0.0213093	0.0395101
	63	ENSG00000198848	CES1	1066	P23141	carboxylesterase 1 [Source:HGNC Symbol;Acc:HGNC:1863]	NM_001025195	1946	5.83418	-2.18726	0.729973	-2.99635	0.00273229	0.0062558
	64	ENSG00000012124	CD22	933	P20273	CD22 molecule [Source:HGNC Symbol;Acc:HGNC:1643]	NM_001185099	3004	14.8294	-2.18648	0.476324	-4.59032	4.42557e-06	1.80287e-05
	65	ENSG00000158486	DNAH3	55567	NA	dynein axonemal heavy chain 3 [Source:HGNC Symbol;Acc:HGNC:2949]	NM_001347886	12567	3.07796	-2.18349	0.900944	-2.42355	0.0153695	0.0295069
	66	ENSG00000121797	CCRL2	9034	O00421	C-C motif chemokine receptor like 2 [Source:HGNC Symbol;Acc:HGNC:1612]	NM_003965	1700	3.39792	-2.17234	0.952676	-2.28025	0.022593	0.0416286
	67	ENSG00000184995	IFNE	338376	Q86WN2	interferon epsilon [Source:HGNC Symbol;Acc:HGNC:18163]	NM_176891	1475	3.55745	-2.16426	0.955637	-2.26472	0.0235296	0.0431525
	68	ENSG00000146192	FGD2	221472	Q7Z6J4	FYVE, RhoGEF and PH domain containing 2 [Source:HGNC Symbol;Acc:HGNC:3664]	NM_173558	3037	5.19891	-2.15953	0.892162	-2.42056	0.0154965	0.0297315
	69	ENSG00000129910	CDH15	1013	P55291	cadherin 15 [Source:HGNC Symbol;Acc:HGNC:1754]	NM_004933	2866	7.64558	-2.15874	0.648064	-3.33106	0.000865146	0.00221193
	70	ENSG00000177875	CCDC184	387856	Q52MB2	coiled-coil domain containing 184 [Source:HGNC Symbol;Acc:HGNC:33749]	NM_001013635	2283	14.5485	-2.14381	0.486094	-4.41028	1.03235e-05	3.91962e-05
	71	ENSG00000186684	CYP27C1	339761	Q4G0S4	cytochrome P450 family 27 subfamily C member 1 [Source:HGNC Symbol;Acc:HGNC:33480]	NM_001001665	4401	8.93843	-2.13351	0.674553	-3.16285	0.00156235	0.00376428
	72	ENSG00000138080	EMILIN1	11117	Q9Y6C2	elastin microfibril interfacer 1 [Source:HGNC Symbol;Acc:HGNC:19880]	NM_007046	3890	3.76258	-2.12723	0.845457	-2.51607	0.0118672	0.0235005
	73	ENSG00000147697	GSDMC	56169	Q9BYG8	gasdermin C [Source:HGNC Symbol;Acc:HGNC:7151]	NM_031415	2450	29.4597	-2.12306	0.392828	-5.40457	6.49658e-08	3.78049e-07
	74	ENSG00000163219	ARHGAP25	9938	P42331	Rho GTPase activating protein 25 [Source:HGNC Symbol;Acc:HGNC:28951]	NM_001007231	2969	4.26327	-2.11235	0.734549	-2.87571	0.0040312	0.00889241
	75	ENSG00000007237	GAS7	8522	O60861	growth arrest specific 7 [Source:HGNC Symbol;Acc:HGNC:4169]	NM_001130831	8003	9.35595	-2.10971	0.621589	-3.39405	0.000688659	0.00180101
	76	ENSG00000175564	UCP3	7352	P55916	uncoupling protein 3 [Source:HGNC Symbol;Acc:HGNC:12519]	NM_003356	2277	7.19366	-2.10909	0.711804	-2.96302	0.00304639	0.00690316
	77	ENSG00000108950	FAM20A	54757	Q96MK3	FAM20A golgi associated secretory pathway pseudokinase [Source:HGNC Symbol;Acc:HGNC:23015]	NM_017565	4688	5.13995	-2.10249	0.738233	-2.848	0.00439948	0.00963239
	78	ENSG00000166546	BEAN1	146227	Q3B7T3	brain expressed associated with NEDD4 1 [Source:HGNC Symbol;Acc:HGNC:24160]	NM_001178020	2907	65.7035	-2.10149	0.26373	-7.96834	1.60814e-15	3.55525e-14
	79	ENSG00000106178	CCL24	6369	O00175	C-C motif chemokine ligand 24 [Source:HGNC Symbol;Acc:HGNC:10623]	NM_002991	1422	6.05168	-2.10077	0.759553	-2.7658	0.00567838	0.0121204
	80	ENSG00000198400	NTRK1	4914	NA	neurotrophic receptor tyrosine kinase 1 [Source:HGNC Symbol;Acc:HGNC:8031]	NM_001007792	2665	3.13856	-2.0965	0.917896	-2.28402	0.0223701	0.0412534
	81	ENSG00000145936	KCNMB1	3779	Q16558	potassium calcium-activated channel subfamily M regulatory beta subunit 1 [Source:HGNC Symbol;Acc:HGNC:6285]	NM_004137	4742	7.96738	-2.08946	0.679753	-3.07386	0.0021131	0.00495406
	82	ENSG00000184060	ADAP2	55803	NA	ArfGAP with dual PH domains 2 [Source:HGNC Symbol;Acc:HGNC:16487]	NM_001346712	1598	5.6746	-2.08543	0.807897	-2.58131	0.00984268	0.0198214
	83	ENSG00000081277	PKP1	5317	Q13835	plakophilin 1 [Source:HGNC Symbol;Acc:HGNC:9023]	NM_000299	5447	22.6142	-2.08219	0.370307	-5.62287	1.87815e-08	1.21165e-07
	84	ENSG00000182040	USH1G	124590	Q495M9	USH1 protein network component sans [Source:HGNC Symbol;Acc:HGNC:16356]	NM_001282489	3558	18.4847	-2.05626	0.422284	-4.86938	1.11947e-06	5.12703e-06
	85	ENSG00000124102	PI3	5266	P19957	peptidase inhibitor 3 [Source:HGNC Symbol;Acc:HGNC:8947]	NM_002638	551	83.5255	-2.05184	0.236222	-8.68606	3.75242e-18	1.25643e-16
	86	ENSG00000129749	CHRNA10	57053	Q9GZZ6	cholinergic receptor nicotinic alpha 10 subunit [Source:HGNC Symbol;Acc:HGNC:13800]	NM_020402	1945	6.22757	-2.05086	0.819821	-2.5016	0.0123633	0.0243604
	87	ENSG00000276600	RAB7B	338382	Q96AH8	RAB7B, member RAS oncogene family [Source:HGNC Symbol;Acc:HGNC:30513]	NM_001164522	2870	20.5495	-2.04809	0.425723	-4.81086	1.50285e-06	6.70238e-06
	88	ENSG00000185269	NOTUM	147111	Q6P988	notum, palmitoleoyl-protein carboxylesterase [Source:HGNC Symbol;Acc:HGNC:27106]	NM_178493	2223	9.09795	-2.04774	0.570133	-3.59169	0.000328546	0.000920164
	89	ENSG00000171385	KCND3	3752	Q9UK17	potassium voltage-gated channel subfamily D member 3 [Source:HGNC Symbol;Acc:HGNC:6239]	NM_001378970	7396	5.41871	-2.04264	0.709575	-2.87868	0.00399344	0.00881692
	90	ENSG00000081148	IMPG2	50939	Q9BZV3	interphotoreceptor matrix proteoglycan 2 [Source:HGNC Symbol;Acc:HGNC:18362]	NM_016247	8352	6.52487	-2.04181	0.704275	-2.89917	0.00374154	0.00831472
	91	ENSG00000167914	GSDMA	284110	Q96QA5	gasdermin A [Source:HGNC Symbol;Acc:HGNC:13311]	NM_178171	2135	45.6111	-2.03881	0.254165	-8.02161	1.04366e-15	2.35248e-14
	92	ENSG00000137265	IRF4	3662	NA	interferon regulatory factor 4 [Source:HGNC Symbol;Acc:HGNC:6119]	NM_001195286	1859	4.82146	-2.02871	0.761742	-2.66325	0.00773901	0.0159699
	93	ENSG00000169067	ACTBL2	345651	Q562R1	actin beta like 2 [Source:HGNC Symbol;Acc:HGNC:17780]	NM_001017992	2794	259.564	-2.02562	0.224464	-9.02427	1.80893e-19	7.12481e-18
	94	ENSG00000104368	PLAT	5327	P00750	plasminogen activator, tissue type [Source:HGNC Symbol;Acc:HGNC:9051]	NM_000930	3062	491.466	-2.02295	0.250545	-8.07419	6.79276e-16	1.58574e-14
	95	ENSG00000169918	OTUD7A	161725	Q8TE49	OTU deubiquitinase 7A [Source:HGNC Symbol;Acc:HGNC:20718]	NM_001382637	10964	5.19984	-2.01863	0.838476	-2.4075	0.016062	0.0307259
	96	ENSG00000065618	COL17A1	1308	Q9UMD9	collagen type XVII alpha 1 chain [Source:HGNC Symbol;Acc:HGNC:2194]	NM_000494	5612	47.0922	-2.01569	0.241798	-8.33628	7.66668e-17	2.0564e-15
	97	ENSG00000129682	FGF13	2258	Q92913	fibroblast growth factor 13 [Source:HGNC Symbol;Acc:HGNC:3670]	NM_004114	19575	6.2652	-2.01336	0.737528	-2.72987	0.00633592	0.0133582
	98	ENSG00000112333	NR2E1	7101	Q9Y466	nuclear receptor subfamily 2 group E member 1 [Source:HGNC Symbol;Acc:HGNC:7973]	NM_003269	3244	5.97039	-2.01332	0.748999	-2.68802	0.00718773	0.0149414
	99	ENSG00000177692	DNAJC28	54943	Q9NX36	DnaJ heat shock protein family (Hsp40) member C28 [Source:HGNC Symbol;Acc:HGNC:1297]	NM_001320746	1485	6.58846	-2.00394	0.636428	-3.14873	0.00163984	0.00393325
	100	ENSG00000169248	CXCL11	6373	O14625	C-X-C motif chemokine ligand 11 [Source:HGNC Symbol;Acc:HGNC:10638]	NM_001302123	1479	66.8332	-2.00178	0.870217	-2.30032	0.0214302	0.0396963
	101	ENSG00000124664	SPDEF	25803	O95238	SAM pointed domain containing ETS transcription factor [Source:HGNC Symbol;Acc:HGNC:17257]	NM_012391	1910	167.933	-1.99049	0.180939	-11.0009	3.78346e-28	5.34217e-26
	102	ENSG00000090512	FETUB	26998	Q9UGM5	fetuin B [Source:HGNC Symbol;Acc:HGNC:3658]	NM_001375587	1410	4.95051	-1.98989	0.671256	-2.96442	0.00303251	0.00687378
	103	ENSG00000168505	GBX2	2637	P52951	gastrulation brain homeobox 2 [Source:HGNC Symbol;Acc:HGNC:4186]	NM_001485	2140	6.71654	-1.98758	0.70488	-2.81974	0.00480625	0.0104344
	104	ENSG00000133401	PDZD2	23037	O15018	PDZ domain containing 2 [Source:HGNC Symbol;Acc:HGNC:18486]	NM_178140	11984	24.2237	-1.98426	0.608048	-3.26334	0.00110109	0.0027485
	105	ENSG00000268223	ARL14EPL	644100	NA	ADP ribosylation factor like GTPase 14 effector protein like [Source:HGNC Symbol;Acc:HGNC:44201]	NM_001393974	1044	17.5906	-1.98046	0.48284	-4.10169	4.10137e-05	0.000138099
	106	ENSG00000259207	ITGB3	3690	P05106	integrin subunit beta 3 [Source:HGNC Symbol;Acc:HGNC:6156]	NM_000212	5941	34.9986	-1.96251	0.368024	-5.33256	9.68385e-08	5.45085e-07
	107	ENSG00000148357	HMCN2	256158	NA	hemicentin 2 [Source:HGNC Symbol;Acc:HGNC:21293]	NM_001291815	15789	14.6131	-1.96106	0.531689	-3.68836	0.000225702	0.000653906
	108	ENSG00000163220	S100A9	6280	P06702	S100 calcium binding protein A9 [Source:HGNC Symbol;Acc:HGNC:10499]	NM_002965	573	21.8181	-1.95197	0.384852	-5.07199	3.93673e-07	1.96863e-06
	109	ENSG00000090539	CHRD	8646	Q9H2X0	chordin [Source:HGNC Symbol;Acc:HGNC:1949]	NM_003741	3540	6.19886	-1.94839	0.71521	-2.72422	0.00644528	0.0135696
	110	ENSG00000172508	CARNS1	57571	NA	carnosine synthase 1 [Source:HGNC Symbol;Acc:HGNC:29268]	NM_001166222	3966	30.4216	-1.9479	0.31843	-6.1172	9.52327e-10	7.85316e-09
	111	ENSG00000160870	CYP3A7	1551	P24462	cytochrome P450 family 3 subfamily A member 7 [Source:HGNC Symbol;Acc:HGNC:2640]	NM_000765	2079	4.1409	-1.94369	0.812395	-2.39254	0.0167323	0.0318657
	112	ENSG00000111254	AKAP3	10566	O75969	A-kinase anchoring protein 3 [Source:HGNC Symbol;Acc:HGNC:373]	NM_006422	3318	25.4866	-1.94329	0.354221	-5.48609	4.10923e-08	2.47996e-07
	113	ENSG00000173585	CCR9	10803	P51686	C-C motif chemokine receptor 9 [Source:HGNC Symbol;Acc:HGNC:1610]	NM_001256369	2512	22.8355	-1.93923	0.402611	-4.81664	1.45993e-06	6.53236e-06
	114	ENSG00000057149	SERPINB3	6317	P29508	serpin family B member 3 [Source:HGNC Symbol;Acc:HGNC:10569]	NM_006919	1707	15.005	-1.93855	0.589698	-3.28737	0.00101128	0.00254468
	115	ENSG00000185261	KIAA0825	285600	Q8IV33	KIAA0825 [Source:HGNC Symbol;Acc:HGNC:28532]	NM_001388325	4942	6.96422	-1.93098	0.61139	-3.15835	0.00158666	0.00381426
	116	ENSG00000180347	ITPRID1	223075	Q6ZRS4	ITPR interacting domain containing 1 [Source:HGNC Symbol;Acc:HGNC:27363]	NM_001257967	6938	20.4864	-1.92856	0.423947	-4.54907	5.38846e-06	2.15755e-05
	117	ENSG00000147689	FAM83A	84985	Q86UY5	family with sequence similarity 83 member A [Source:HGNC Symbol;Acc:HGNC:28210]	NM_032899	5393	6.3112	-1.92126	0.6815	-2.81916	0.00481499	0.0104504
	118	ENSG00000186462	NAP1L2	4674	Q9ULW6	nucleosome assembly protein 1 like 2 [Source:HGNC Symbol;Acc:HGNC:7638]	NM_021963	2553	3.73697	-1.91223	0.8408	-2.2743	0.022948	0.0422204
	119	ENSG00000182983	ZNF662	389114	Q6ZS27	zinc finger protein 662 [Source:HGNC Symbol;Acc:HGNC:31930]	NM_207404	5381	4.69189	-1.91215	0.732332	-2.61105	0.00902658	0.0183486
	120	ENSG00000078900	TP73	7161	O15350	tumor protein p73 [Source:HGNC Symbol;Acc:HGNC:12003]	NM_005427	5192	11.1149	-1.88426	0.57095	-3.30021	0.000966112	0.00244544
	121	ENSG00000271824	SMIM32	389332	A0A1B0GUA5	small integral membrane protein 32 [Source:HGNC Symbol;Acc:HGNC:53640]	NM_001350994	1695	7.04497	-1.88	0.669052	-2.80995	0.00495497	0.0107293
	122	ENSG00000089335	ZNF302	55900	Q9NR11	zinc finger protein 302 [Source:HGNC Symbol;Acc:HGNC:13848]	NM_001012320	2600	229.639	-1.8769	0.247184	-7.59313	3.12262e-14	5.64285e-13
	123	ENSG00000222009	BTBD19	149478	NA	BTB domain containing 19 [Source:HGNC Symbol;Acc:HGNC:27145]	NM_001394564	1214	24.615	-1.87123	0.369578	-5.06315	4.12374e-07	2.05186e-06
	124	ENSG00000130997	POLN	353497	Q7Z5Q5	DNA polymerase nu [Source:HGNC Symbol;Acc:HGNC:18870]	NM_181808	3253	7.44277	-1.86171	0.570098	-3.2656	0.00109234	0.00272985
	125	ENSG00000196620	UGT2B15	7366	P54855	UDP glucuronosyltransferase family 2 member B15 [Source:HGNC Symbol;Acc:HGNC:12546]	NM_001076	2134	86.8432	-1.85625	0.288448	-6.4353	1.2323e-10	1.18154e-09
	126	ENSG00000255181	CCDC166	100130274	P0CW27	coiled-coil domain containing 166 [Source:HGNC Symbol;Acc:HGNC:41910]	NM_001162914	1320	8.67802	-1.84333	0.685779	-2.68793	0.00718967	0.0149414
	127	ENSG00000182013	PNMA8A	55228	Q86V59	PNMA family member 8A [Source:HGNC Symbol;Acc:HGNC:25578]	NM_001103149	3335	11.1333	-1.83992	0.503906	-3.65132	0.000260895	0.00074562
	128	ENSG00000162520	SYNC	81493	Q9H7C4	syncoilin, intermediate filament protein [Source:HGNC Symbol;Acc:HGNC:28897]	NM_030786	3503	15.4294	-1.835	0.581403	-3.15616	0.0015986	0.00383958
	129	ENSG00000071246	VASH1	22846	Q7L8A9	vasohibin 1 [Source:HGNC Symbol;Acc:HGNC:19964]	NM_014909	6449	88.268	-1.83399	0.227242	-8.07063	6.9934e-16	1.62784e-14
	130	ENSG00000166676	TVP23A	780776	A6NH52	trans-golgi network vesicle protein 23 homolog A [Source:HGNC Symbol;Acc:HGNC:20398]	NM_001079512	3370	8.17259	-1.82966	0.612506	-2.98717	0.00281573	0.00643405
	131	ENSG00000178460	MCMDC2	157777	Q4G0Z9	minichromosome maintenance domain containing 2 [Source:HGNC Symbol;Acc:HGNC:26368]	NM_001136161	2373	8.40157	-1.82304	0.715086	-2.5494	0.0107908	0.0215637
	132	ENSG00000130477	UNC13A	23025	Q9UPW8	unc-13 homolog A [Source:HGNC Symbol;Acc:HGNC:23150]	NM_001387022	9985	6.65079	-1.81782	0.661165	-2.74942	0.00597014	0.0126727
	133	ENSG00000163485	ADORA1	134	P30542	adenosine A1 receptor [Source:HGNC Symbol;Acc:HGNC:262]	NM_001048230	3407	7.7168	-1.81583	0.64784	-2.8029	0.00506455	0.0109539
	134	ENSG00000133710	SPINK5	11005	Q9NQ38	serine peptidase inhibitor Kazal type 5 [Source:HGNC Symbol;Acc:HGNC:15464]	NM_001127699	2915	36.1689	-1.81508	0.27642	-6.5664	5.15452e-11	5.31687e-10
	135	ENSG00000073737	DHRS9	10170	Q9BPW9	dehydrogenase/reductase 9 [Source:HGNC Symbol;Acc:HGNC:16888]	NM_199204	1917	42.6774	-1.81321	0.412198	-4.39889	1.08808e-05	4.10932e-05
	136	ENSG00000101198	NKAIN4	128414	NA	sodium/potassium transporting ATPase interacting 4 [Source:HGNC Symbol;Acc:HGNC:16191]	NM_001363718	1421	8.2697	-1.81139	0.575547	-3.14726	0.0016481	0.00394989
	137	ENSG00000204539	CDSN	1041	NA	corneodesmosin [Source:HGNC Symbol;Acc:HGNC:1802]	NM_001264	2555	24.6846	-1.79452	0.389983	-4.60155	4.19367e-06	1.71494e-05
	138	ENSG00000168806	LCMT2	9836	O60294	leucine carboxyl methyltransferase 2 [Source:HGNC Symbol;Acc:HGNC:17558]	NM_014793	6925	27.3209	-1.79089	0.409353	-4.37493	1.21472e-05	4.53951e-05
	139	ENSG00000078399	HOXA9	3205	P31269	homeobox A9 [Source:HGNC Symbol;Acc:HGNC:5109]	NM_152739	2064	6.9054	-1.78582	0.685113	-2.6066	0.00914461	0.0185606
	140	ENSG00000182950	ODF3L1	161753	Q8IXM7	outer dense fiber of sperm tails 3 like 1 [Source:HGNC Symbol;Acc:HGNC:28735]	NM_175881	1132	4.98897	-1.77981	0.757268	-2.3503	0.0187583	0.0353285
	141	ENSG00000205413	SAMD9	54809	Q5K651	sterile alpha motif domain containing 9 [Source:HGNC Symbol;Acc:HGNC:1348]	NM_001193307	6754	4602.96	-1.77811	0.400628	-4.43831	9.06678e-06	3.46799e-05
	142	ENSG00000128253	RFPL2	10739	O75678	ret finger protein like 2 [Source:HGNC Symbol;Acc:HGNC:9979]	NM_001394559	2407	15.0311	-1.76813	0.452014	-3.91166	9.16636e-05	0.000286895
	143	ENSG00000178295	GEN1	348654	Q17RS7	GEN1 Holliday junction 5' flap endonuclease [Source:HGNC Symbol;Acc:HGNC:26881]	NM_182625	9854	76.2338	-1.75648	0.326706	-5.37633	7.60189e-08	4.3679e-07
	144	ENSG00000134853	PDGFRA	5156	P16234	platelet derived growth factor receptor alpha [Source:HGNC Symbol;Acc:HGNC:8803]	NM_001347828	6378	3.69139	-1.75462	0.762248	-2.3019	0.0213407	0.0395501
	145	ENSG00000235568	NFAM1	150372	Q8NET5	NFAT activating protein with ITAM motif 1 [Source:HGNC Symbol;Acc:HGNC:29872]	NM_001371362	5613	18.8693	-1.75357	0.399301	-4.39161	1.12517e-05	4.23765e-05
	146	ENSG00000013725	CD6	923	P30203	CD6 molecule [Source:HGNC Symbol;Acc:HGNC:1691]	NM_006725	3252	4.8974	-1.74801	0.735631	-2.37621	0.0174917	0.033139
	147	ENSG00000197705	KLHL14	57565	Q9P2G3	kelch like family member 14 [Source:HGNC Symbol;Acc:HGNC:29266]	NM_020805	4271	24.0742	-1.74416	0.3908	-4.46304	8.08051e-06	3.11945e-05
	148	ENSG00000183638	RP1L1	94137	Q8IWN7	RP1 like 1 [Source:HGNC Symbol;Acc:HGNC:15946]	NM_178857	8014	8.90032	-1.74219	0.537003	-3.24428	0.00117748	0.00291585
	149	ENSG00000243709	LEFTY1	10637	O75610	left-right determination factor 1 [Source:HGNC Symbol;Acc:HGNC:6552]	NM_020997	1626	4.48188	-1.74049	0.771815	-2.25506	0.0241297	0.0441232
	150	ENSG00000164932	CTHRC1	115908	Q96CG8	collagen triple helix repeat containing 1 [Source:HGNC Symbol;Acc:HGNC:18831]	NM_138455	1240	6.24712	-1.7398	0.708196	-2.45666	0.0140235	0.0272556
	151	ENSG00000073067	CYP2W1	54905	Q8TAV3	cytochrome P450 family 2 subfamily W member 1 [Source:HGNC Symbol;Acc:HGNC:20243]	NM_017781	2322	48.7358	-1.73413	0.233691	-7.42063	1.16563e-13	1.90667e-12
	152	ENSG00000288611	NPBWR1	2831	P48145	neuropeptides B and W receptor 1 [Source:HGNC Symbol;Acc:HGNC:4522]	NM_005285	4209	9.54751	-1.73343	0.517952	-3.3467	0.000817792	0.00210163
	153	ENSG00000136305	CIDEB	27141	Q9UHD4	cell death inducing DFFA like effector b [Source:HGNC Symbol;Acc:HGNC:1977]	NM_001393340	1225	28.5805	-1.73313	0.312248	-5.55048	2.84881e-08	1.77733e-07
	154	ENSG00000140543	DET1	55070	Q7L5Y6	DET1 partner of COP1 E3 ubiquitin ligase [Source:HGNC Symbol;Acc:HGNC:25477]	NM_001321594	2315	7.65076	-1.73272	0.571132	-3.03384	0.00241461	0.00559521
	155	ENSG00000187942	LDLRAD2	401944	Q5SZI1	low density lipoprotein receptor class A domain containing 2 [Source:HGNC Symbol;Acc:HGNC:32071]	NM_001013693	4016	26.5275	-1.73019	0.768465	-2.25149	0.0243548	0.0444751
	156	ENSG00000166148	AVPR1A	552	P37288	arginine vasopressin receptor 1A [Source:HGNC Symbol;Acc:HGNC:895]	NM_000706	6222	19.2429	-1.71337	0.365678	-4.68545	2.79346e-06	1.18676e-05
	157	ENSG00000180626	ZNF594	84622	Q96JF6	zinc finger protein 594 [Source:HGNC Symbol;Acc:HGNC:29392]	NM_032530	4863	36.862	-1.7059	0.39051	-4.3684	1.25159e-05	4.66214e-05
	158	ENSG00000188993	LRRC66	339977	Q68CR7	leucine rich repeat containing 66 [Source:HGNC Symbol;Acc:HGNC:34299]	NM_001024611	3435	10.5422	-1.70483	0.491207	-3.47069	0.000519118	0.00139491
	159	ENSG00000124212	PTGIS	5740	Q16647	prostaglandin I2 synthase [Source:HGNC Symbol;Acc:HGNC:9603]	NM_000961	5570	31.8603	-1.68319	0.353989	-4.75491	1.98534e-06	8.66566e-06
	160	ENSG00000185640	KRT79	338785	Q5XKE5	keratin 79 [Source:HGNC Symbol;Acc:HGNC:28930]	NM_175834	2123	9.0923	-1.68315	0.597215	-2.81833	0.00482749	0.0104745
	161	ENSG00000127507	ADGRE2	30817	Q9UHX3	adhesion G protein-coupled receptor E2 [Source:HGNC Symbol;Acc:HGNC:3337]	NM_013447	6791	5.67643	-1.68305	0.596537	-2.82137	0.00478194	0.0103892
	162	ENSG00000159905	ZNF221	7638	Q9UK13	zinc finger protein 221 [Source:HGNC Symbol;Acc:HGNC:13014]	NM_001297589	2382	32.6219	-1.67416	0.361791	-4.62743	3.70238e-06	1.5305e-05
	163	ENSG00000170044	ZPLD1	131368	Q8TCW7	zona pellucida like domain containing 1 [Source:HGNC Symbol;Acc:HGNC:27022]	NM_175056	3619	271.404	-1.66861	0.194425	-8.58228	9.30125e-18	2.88223e-16
	164	ENSG00000179097	HTR1F	3355	P30939	5-hydroxytryptamine receptor 1F [Source:HGNC Symbol;Acc:HGNC:5292]	NM_001322208	3386	20.0887	-1.66832	0.408149	-4.08752	4.36009e-05	0.000146121
	165	ENSG00000197935	ZNF311	282890	Q5JNZ3	zinc finger protein 311 [Source:HGNC Symbol;Acc:HGNC:13847]	NM_001010877	2782	19.7634	-1.6604	0.364145	-4.55973	5.12184e-06	2.06072e-05
	166	ENSG00000160678	S100A1	6271	P23297	S100 calcium binding protein A1 [Source:HGNC Symbol;Acc:HGNC:10486]	NM_006271	559	6.72558	-1.65768	0.575235	-2.88173	0.00395493	0.00873961
	167	ENSG00000171431	KRT20	54474	P35900	keratin 20 [Source:HGNC Symbol;Acc:HGNC:20412]	NM_019010	1804	23.6669	-1.65622	0.347434	-4.76702	1.86975e-06	8.1898e-06
	168	ENSG00000204131	NHSL2	340527	Q5HYW2	NHS like 2 [Source:HGNC Symbol;Acc:HGNC:33737]	NM_001013627	13633	7.49706	-1.65578	0.721739	-2.29416	0.0217814	0.040292
	169	ENSG00000102349	KLF8	11279	O95600	Kruppel like factor 8 [Source:HGNC Symbol;Acc:HGNC:6351]	NM_001324105	9096	21.1785	-1.65367	0.401908	-4.11455	3.8794e-05	0.000131394
	170	ENSG00000197816	CCDC180	100499483	NA	coiled-coil domain containing 180 [Source:HGNC Symbol;Acc:HGNC:29303]	NM_020893	7060	7.4527	-1.6517	0.572947	-2.88282	0.00394127	0.00871457
	171	ENSG00000152292	SH2D6	284948	NA	SH2 domain containing 6 [Source:HGNC Symbol;Acc:HGNC:30439]	NM_001394463	2222	10.9816	-1.64992	0.463927	-3.55642	0.000375945	0.00104065
	172	ENSG00000109193	SULT1E1	6783	P49888	sulfotransferase family 1E member 1 [Source:HGNC Symbol;Acc:HGNC:11377]	NM_005420	1773	8.35321	-1.64198	0.639638	-2.56705	0.0102567	0.0205753
	173	ENSG00000049540	ELN	2006	NA	elastin [Source:HGNC Symbol;Acc:HGNC:3327]	NM_001278912	2583	14.697	-1.63943	0.426762	-3.84156	0.000122255	0.000372805
	174	ENSG00000104327	CALB1	793	P05937	calbindin 1 [Source:HGNC Symbol;Acc:HGNC:1434]	NM_001366795	2533	6.0969	-1.63827	0.666662	-2.45742	0.0139939	0.0272115
	175	ENSG00000183186	C2CD4C	126567	Q8TF44	C2 calcium dependent domain containing 4C [Source:HGNC Symbol;Acc:HGNC:29417]	NM_001136263	3099	156.601	-1.6366	0.209372	-7.8167	5.42264e-15	1.10724e-13
	176	ENSG00000123838	C4BPA	722	P04003	complement component 4 binding protein alpha [Source:HGNC Symbol;Acc:HGNC:1325]	NM_000715	2272	29.7361	-1.63514	0.349908	-4.67307	2.9673e-06	1.25202e-05
	177	ENSG00000109705	NKX3-2	579	P78367	NK3 homeobox 2 [Source:HGNC Symbol;Acc:HGNC:951]	NM_001189	2259	8.67022	-1.63453	0.548159	-2.98186	0.00286501	0.00652972
	178	ENSG00000120659	TNFSF11	8600	O14788	TNF superfamily member 11 [Source:HGNC Symbol;Acc:HGNC:11926]	NM_033012	1520	16.2371	-1.63043	0.429813	-3.79336	0.000148624	0.000445515
	179	ENSG00000077935	SMC1B	27127	Q8NDV3	structural maintenance of chromosomes 1B [Source:HGNC Symbol;Acc:HGNC:11112]	NM_148674	4233	8.22631	-1.62892	0.630957	-2.58166	0.00983256	0.0198041
	180	ENSG00000122012	SV2C	22987	Q496J9	synaptic vesicle glycoprotein 2C [Source:HGNC Symbol;Acc:HGNC:30670]	NM_014979	10824	42.0437	-1.62651	0.260013	-6.25548	3.96294e-10	3.47064e-09
	181	ENSG00000166033	HTRA1	5654	Q92743	HtrA serine peptidase 1 [Source:HGNC Symbol;Acc:HGNC:9476]	NM_002775	2091	5.80153	-1.62612	0.658244	-2.47039	0.0134966	0.0263609
	182	ENSG00000197016	ZNF470	388566	Q6ECI4	zinc finger protein 470 [Source:HGNC Symbol;Acc:HGNC:22220]	NM_001001668	7194	12.3563	-1.62291	0.509892	-3.18285	0.00145833	0.00353242
	183	ENSG00000268104	SLC6A14	11254	Q9UN76	solute carrier family 6 member 14 [Source:HGNC Symbol;Acc:HGNC:11047]	NM_007231	4536	18.2299	-1.61484	0.440786	-3.66354	0.00024875	0.000713498
	184	ENSG00000165376	CLDN2	9075	P57739	claudin 2 [Source:HGNC Symbol;Acc:HGNC:2041]	NM_001171092	1871	96.4129	-1.61473	0.316076	-5.10869	3.24406e-07	1.64589e-06
	185	ENSG00000197757	HOXC6	3223	P09630	homeobox C6 [Source:HGNC Symbol;Acc:HGNC:5128]	NM_153693	2943	4.42887	-1.61322	0.732777	-2.20151	0.0276998	0.0498477
	186	ENSG00000137877	SPTBN5	51332	Q9NRC6	spectrin beta, non-erythrocytic 5 [Source:HGNC Symbol;Acc:HGNC:15680]	NM_016642	11699	16.2124	-1.60834	0.431534	-3.72703	0.000193752	0.000568048
	187	ENSG00000131409	LRRC4B	94030	Q9NT99	leucine rich repeat containing 4B [Source:HGNC Symbol;Acc:HGNC:25042]	NM_001348568	3019	13.6624	-1.60779	0.556911	-2.88698	0.00388953	0.00861291
	188	ENSG00000164418	GRIK2	2898	Q13002	glutamate ionotropic receptor kainate type subunit 2 [Source:HGNC Symbol;Acc:HGNC:4580]	NM_021956	4722	6.62437	-1.60397	0.647022	-2.47901	0.0131748	0.0258167
	189	ENSG00000128408	RIBC2	26150	Q9H4K1	RIB43A domain with coiled-coils 2 [Source:HGNC Symbol;Acc:HGNC:13241]	NM_015653	1490	16.0043	-1.60247	0.409238	-3.91574	9.01259e-05	0.000282554
	190	ENSG00000164761	TNFRSF11B	4982	O00300	TNF receptor superfamily member 11b [Source:HGNC Symbol;Acc:HGNC:11909]	NM_002546	2087	156.047	-1.59406	0.232395	-6.85927	6.92144e-12	8.28152e-11
	191	ENSG00000162241	SLC25A45	283130	Q8N413	solute carrier family 25 member 45 [Source:HGNC Symbol;Acc:HGNC:27442]	NM_001352381	2138	37.6482	-1.59399	0.282399	-5.64446	1.65701e-08	1.08204e-07
	192	ENSG00000146197	SCUBE3	222663	Q8IX30	signal peptide, CUB domain and EGF like domain containing 3 [Source:HGNC Symbol;Acc:HGNC:13655]	NM_152753	7819	10.4611	-1.59346	0.501849	-3.17517	0.00149747	0.00362253
	193	ENSG00000008226	DLEC1	9940	Q9Y238	DLEC1 cilia and flagella associated protein [Source:HGNC Symbol;Acc:HGNC:2899]	NM_007337	5490	24.6985	-1.58778	0.316149	-5.02225	5.10695e-07	2.49953e-06
	194	ENSG00000147124	ZNF41	7592	P51814	zinc finger protein 41 [Source:HGNC Symbol;Acc:HGNC:13107]	NM_001324143	4297	154.075	-1.58437	0.214194	-7.3969	1.39404e-13	2.24593e-12
	195	ENSG00000058335	RASGRF1	5923	Q13972	Ras protein specific guanine nucleotide releasing factor 1 [Source:HGNC Symbol;Acc:HGNC:9875]	NM_001145648	6294	16.2387	-1.58301	0.463183	-3.41768	0.000631574	0.00166951
	196	ENSG00000111087	GLI1	2735	P08151	GLI family zinc finger 1 [Source:HGNC Symbol;Acc:HGNC:4317]	NM_005269	3972	11.1027	-1.57486	0.451382	-3.48897	0.000484889	0.00130951
	197	ENSG00000188508	KRTDAP	388533	P60985	keratinocyte differentiation associated protein [Source:HGNC Symbol;Acc:HGNC:16313]	NM_001244847	451	4.93916	-1.57331	0.700842	-2.24489	0.0247753	0.0451385
	198	ENSG00000087303	NID2	22795	Q14112	nidogen 2 [Source:HGNC Symbol;Acc:HGNC:13389]	NM_007361	4870	6.40877	-1.57264	0.67994	-2.31291	0.0207277	0.0385142
	199	ENSG00000181585	TMIE	259236	NA	transmembrane inner ear [Source:HGNC Symbol;Acc:HGNC:30800]	NM_001370524	1634	5.04219	-1.56888	0.637802	-2.45982	0.0139005	0.027065
	200	ENSG00000169903	TM4SF4	7104	P48230	transmembrane 4 L six family member 4 [Source:HGNC Symbol;Acc:HGNC:11856]	NM_004617	1491	7612.86	-1.56818	0.193896	-8.08775	6.07785e-16	1.43255e-14
	201	ENSG00000188277	C15orf62	643338	A8K5M9	chromosome 15 open reading frame 62 [Source:HGNC Symbol;Acc:HGNC:34489]	NM_001130448	2470	22.9306	-1.56054	0.431447	-3.61698	0.00029806	0.00084187
	202	ENSG00000156265	MAP3K7CL	56911	P57077	MAP3K7 C-terminal like [Source:HGNC Symbol;Acc:HGNC:16457]	NM_001371369	1855	8.16575	-1.55558	0.587837	-2.64628	0.00813814	0.0167083
	203	ENSG00000198440	ZNF583	147949	Q96ND8	zinc finger protein 583 [Source:HGNC Symbol;Acc:HGNC:26427]	NM_001159860	2538	19.0035	-1.552	0.450963	-3.44153	0.000578441	0.00154241
	204	ENSG00000117122	MFAP2	4237	P55001	microfibril associated protein 2 [Source:HGNC Symbol;Acc:HGNC:7033]	NM_001135247	970	50.5041	-1.55066	0.271458	-5.71234	1.11433e-08	7.53646e-08
	205	ENSG00000108379	WNT3	7473	P56703	Wnt family member 3 [Source:HGNC Symbol;Acc:HGNC:12782]	NM_030753	3287	50.9161	-1.54832	0.278889	-5.55176	2.82803e-08	1.7651e-07
	206	ENSG00000105464	GRIN2D	2906	O15399	glutamate ionotropic receptor NMDA type subunit 2D [Source:HGNC Symbol;Acc:HGNC:4588]	NM_000836	5511	18.0236	-1.5463	0.472035	-3.27582	0.00105356	0.0026422
	207	ENSG00000188958	UTS2B	257313	Q765I0	urotensin 2B [Source:HGNC Symbol;Acc:HGNC:30894]	NM_198152	2385	7.2218	-1.53863	0.62657	-2.45564	0.0140633	0.027318
	208	ENSG00000166106	ADAMTS15	170689	Q8TE58	ADAM metallopeptidase with thrombospondin type 1 motif 15 [Source:HGNC Symbol;Acc:HGNC:16305]	NM_139055	6006	12.5175	-1.53118	0.484424	-3.16084	0.00157316	0.00378546
	209	ENSG00000187527	ATP13A5	344905	Q4VNC0	ATPase 13A5 [Source:HGNC Symbol;Acc:HGNC:31789]	NM_198505	3938	6.2278	-1.52785	0.650571	-2.34848	0.0188501	0.035479
	210	ENSG00000162086	ZNF75A	7627	NA	zinc finger protein 75a [Source:HGNC Symbol;Acc:HGNC:13146]	NM_001302109	2859	188.728	-1.52645	0.238897	-6.3896	1.66321e-10	1.56562e-09
	211	ENSG00000185432	METTL7A	25840	Q9H8H3	methyltransferase like 7A [Source:HGNC Symbol;Acc:HGNC:24550]	NM_014033	3117	86.7759	-1.52526	0.255914	-5.96004	2.52177e-09	1.9247e-08
	212	ENSG00000077063	CTTNBP2	83992	Q8WZ74	cortactin binding protein 2 [Source:HGNC Symbol;Acc:HGNC:15679]	NM_033427	5904	44.7464	-1.52375	0.287695	-5.29642	1.18096e-07	6.54647e-07
	213	ENSG00000173269	MMRN2	79812	Q9H8L6	multimerin 2 [Source:HGNC Symbol;Acc:HGNC:19888]	NM_024756	4127	7.4488	-1.52144	0.586043	-2.59613	0.00942811	0.0190561
	214	ENSG00000185112	FAM43A	131583	Q8N2R8	family with sequence similarity 43 member A [Source:HGNC Symbol;Acc:HGNC:26888]	NM_153690	3155	282.873	-1.52129	0.158879	-9.57513	1.0173e-21	5.63924e-20
	215	ENSG00000185634	SHC4	399694	Q6S5L8	SHC adaptor protein 4 [Source:HGNC Symbol;Acc:HGNC:16743]	NM_203349	5027	8.68175	-1.5208	0.534464	-2.84547	0.00443454	0.00970064
	216	ENSG00000204569	PPP1R10	5514	Q96QC0	protein phosphatase 1 regulatory subunit 10 [Source:HGNC Symbol;Acc:HGNC:9284]	NM_002714	4511	516.631	-1.51516	0.197994	-7.65256	1.97023e-14	3.68605e-13
	217	ENSG00000256771	ZNF253	56242	NA	zinc finger protein 253 [Source:HGNC Symbol;Acc:HGNC:13497]	NM_001331133	820	23.038	-1.51365	0.413678	-3.659	0.000253197	0.000725281
	218	ENSG00000196345	ZKSCAN7	55888	Q9P0L1	zinc finger with KRAB and SCAN domains 7 [Source:HGNC Symbol;Acc:HGNC:12955]	NM_001288590	3455	11.909	-1.50614	0.457869	-3.28946	0.0010038	0.00252927
	219	ENSG00000170382	LRRN2	10446	O75325	leucine rich repeat neuronal 2 [Source:HGNC Symbol;Acc:HGNC:16914]	NM_006338	3211	9.31929	-1.50573	0.568665	-2.64784	0.00810088	0.0166455
	220	ENSG00000179168	GGN	199720	Q86UU5	gametogenetin [Source:HGNC Symbol;Acc:HGNC:18869]	NM_152657	2245	25.0093	-1.50332	0.352505	-4.26469	2.00181e-05	7.17804e-05
	221	ENSG00000196639	HRH1	3269	P35367	histamine receptor H1 [Source:HGNC Symbol;Acc:HGNC:5182]	NM_001098213	2080	141.74	-1.50121	0.238218	-6.30184	2.9414e-10	2.64567e-09
	222	ENSG00000205177	C11orf91	100131378	Q3C1V1	chromosome 11 open reading frame 91 [Source:HGNC Symbol;Acc:HGNC:34444]	NM_001166692	836	5.378	-1.49993	0.658169	-2.27894	0.0226705	0.0417508
	223	ENSG00000149050	ZNF214	7761	Q9UL59	zinc finger protein 214 [Source:HGNC Symbol;Acc:HGNC:13006]	NM_001354832	4892	30.2018	-1.49885	0.336163	-4.45869	8.24608e-06	3.17763e-05
	224	ENSG00000019186	CYP24A1	1591	Q07973	cytochrome P450 family 24 subfamily A member 1 [Source:HGNC Symbol;Acc:HGNC:2602]	NM_000782	3278	14555.1	-1.4963	0.177748	-8.41805	3.82787e-17	1.0649e-15
	225	ENSG00000079263	SP140	11262	Q13342	SP140 nuclear body protein [Source:HGNC Symbol;Acc:HGNC:17133]	NM_001278451	3169	12.8465	-1.49332	0.48312	-3.09099	0.0019949	0.00469904
	226	ENSG00000126882	FAM78A	286336	Q5JUQ0	family with sequence similarity 78 member A [Source:HGNC Symbol;Acc:HGNC:25465]	NM_033387	3927	6.19403	-1.49211	0.626522	-2.38158	0.0172387	0.0327177
	227	ENSG00000165731	RET	5979	P07949	ret proto-oncogene [Source:HGNC Symbol;Acc:HGNC:9967]	NM_020630	4159	20.2768	-1.49163	0.622314	-2.39692	0.0165337	0.0315236
	228	ENSG00000101342	TLDC2	140711	A0PJX2	TBC/LysM-associated domain containing 2 [Source:HGNC Symbol;Acc:HGNC:16112]	NM_001304783	2076	14.8474	-1.49027	0.412915	-3.60915	0.000307206	0.000864928
	229	ENSG00000106128	GHRHR	2692	Q02643	growth hormone releasing hormone receptor [Source:HGNC Symbol;Acc:HGNC:4266]	NM_000823	1672	20.3187	-1.48881	0.350853	-4.24339	2.20166e-05	7.83272e-05
	230	ENSG00000198944	SOWAHA	134548	Q2M3V2	sosondowah ankyrin repeat domain family member A [Source:HGNC Symbol;Acc:HGNC:27033]	NM_175873	3485	20.6845	-1.48871	0.402408	-3.6995	0.000216023	0.000628176
	231	ENSG00000134121	CHL1	10752	O00533	cell adhesion molecule L1 like [Source:HGNC Symbol;Acc:HGNC:1939]	NM_006614	7856	38.0051	-1.48728	0.278926	-5.33217	9.70479e-08	5.46059e-07
	232	ENSG00000036828	CASR	846	P41180	calcium sensing receptor [Source:HGNC Symbol;Acc:HGNC:1514]	NM_000388	10062	122.244	-1.48715	0.319175	-4.65935	3.17212e-06	1.33101e-05
	233	ENSG00000168124	OR1F1	4992	O43749	olfactory receptor family 1 subfamily F member 1 [Source:HGNC Symbol;Acc:HGNC:8194]	NM_001370641	942	11.4643	-1.48538	0.516376	-2.87655	0.0040205	0.00887142
	234	ENSG00000111664	GNB3	2784	P16520	G protein subunit beta 3 [Source:HGNC Symbol;Acc:HGNC:4400]	NM_002075	1657	35.0799	-1.48125	0.27072	-5.47151	4.46212e-08	2.67459e-07
	235	ENSG00000175920	DOK7	285489	Q18PE1	docking protein 7 [Source:HGNC Symbol;Acc:HGNC:26594]	NM_173660	2566	11.1287	-1.4797	0.530827	-2.78753	0.00531115	0.0114295
	236	ENSG00000186765	FSCN2	25794	O14926	fascin actin-bundling protein 2, retinal [Source:HGNC Symbol;Acc:HGNC:3960]	NM_012418	1684	25.4675	-1.47822	0.379265	-3.89759	9.71534e-05	0.000301993
	237	ENSG00000188408	MAGEB5	347541	Q9BZ81	MAGE family member B5 [Source:HGNC Symbol;Acc:HGNC:23795]	NM_001271752	1216	11.2516	-1.47727	0.539468	-2.73838	0.00617433	0.0130635
	238	ENSG00000168490	PHYHIP	9796	Q92561	phytanoyl-CoA 2-hydroxylase interacting protein [Source:HGNC Symbol;Acc:HGNC:16865]	NM_001363312	2976	39.3883	-1.46883	0.26639	-5.51382	3.51135e-08	2.14946e-07
	239	ENSG00000198331	HYLS1	219844	Q96M11	HYLS1 centriolar and ciliogenesis associated [Source:HGNC Symbol;Acc:HGNC:26558]	NM_145014	1810	6.25156	-1.46488	0.631078	-2.32124	0.0202739	0.0377882
	240	ENSG00000130749	ZC3H4	23211	Q9UPT8	zinc finger CCCH-type containing 4 [Source:HGNC Symbol;Acc:HGNC:17808]	NM_015168	6143	886.696	-1.46331	0.205262	-7.12897	1.01125e-12	1.39883e-11
	241	ENSG00000131379	C3orf20	84077	Q8ND61	chromosome 3 open reading frame 20 [Source:HGNC Symbol;Acc:HGNC:25320]	NM_032137	3286	8.92676	-1.46328	0.548304	-2.66874	0.00761367	0.0157417
	242	ENSG00000266074	BAHCC1	57597	NA	BAH domain and coiled-coil containing 1 [Source:HGNC Symbol;Acc:HGNC:29279]	NM_001377448	10726	50.2352	-1.45734	0.357052	-4.0816	4.47276e-05	0.000149629
	243	ENSG00000103184	SEC14L5	9717	O43304	SEC14 like lipid binding 5 [Source:HGNC Symbol;Acc:HGNC:29032]	NM_014692	6445	22.6367	-1.45569	0.3434	-4.23906	2.24461e-05	7.96707e-05
	244	ENSG00000112559	MDFI	4188	Q99750	MyoD family inhibitor [Source:HGNC Symbol;Acc:HGNC:6967]	NM_001300804	1622	392.761	-1.45506	0.142291	-10.2259	1.51753e-24	1.25192e-22
	245	ENSG00000136098	NEK3	4752	P51956	NIMA related kinase 3 [Source:HGNC Symbol;Acc:HGNC:7746]	NM_001146099	2345	35.679	-1.45316	0.356631	-4.07468	4.60777e-05	0.000153733
	246	ENSG00000145794	MEGF10	84466	Q96KG7	multiple EGF like domains 10 [Source:HGNC Symbol;Acc:HGNC:29634]	NM_001256545	7606	12.3479	-1.45175	0.432877	-3.35372	0.000797331	0.00205328
	247	ENSG00000139278	GLIPR1	11010	P48060	GLI pathogenesis related 1 [Source:HGNC Symbol;Acc:HGNC:17001]	NM_006851	5812	273.69	-1.45164	0.135491	-10.7139	8.75776e-27	9.93011e-25
	248	ENSG00000127831	VIL1	7429	P09327	villin 1 [Source:HGNC Symbol;Acc:HGNC:12690]	NM_007127	6500	119.7	-1.45015	0.196575	-7.37711	1.61768e-13	2.57298e-12
	249	ENSG00000145192	AHSG	197	P02765	alpha 2-HS glycoprotein [Source:HGNC Symbol;Acc:HGNC:349]	NM_001622	1574	12.0682	-1.45002	0.484842	-2.99071	0.00278329	0.0063638
	250	ENSG00000129437	KLK14	43847	NA	kallikrein related peptidase 14 [Source:HGNC Symbol;Acc:HGNC:6362]	NM_001311182	1060	8.37877	-1.44699	0.653046	-2.21575	0.0267088	0.0482207
	251	ENSG00000107719	PALD1	27143	Q9ULE6	phosphatase domain containing paladin 1 [Source:HGNC Symbol;Acc:HGNC:23530]	NM_014431	4610	15.5651	-1.44635	0.464247	-3.11546	0.00183655	0.00436036
	252	ENSG00000198890	PRMT6	55170	Q96LA8	protein arginine methyltransferase 6 [Source:HGNC Symbol;Acc:HGNC:18241]	NM_018137	2621	69.0955	-1.44505	0.292005	-4.94873	7.46992e-07	3.53246e-06
	253	ENSG00000139318	DUSP6	1848	Q16828	dual specificity phosphatase 6 [Source:HGNC Symbol;Acc:HGNC:3072]	NM_001946	3627	427.902	-1.44394	0.166774	-8.65807	4.79804e-18	1.57483e-16
	254	ENSG00000140987	ZSCAN32	54925	Q9NX65	zinc finger and SCAN domain containing 32 [Source:HGNC Symbol;Acc:HGNC:20812]	NM_001284528	2788	296.895	-1.44355	0.183455	-7.86868	3.58416e-15	7.53428e-14
	255	ENSG00000187242	KRT12	3859	Q99456	keratin 12 [Source:HGNC Symbol;Acc:HGNC:6414]	NM_000223	1880	41.8075	-1.4428	0.24808	-5.81585	6.03261e-09	4.28728e-08
	256	ENSG00000154118	JPH3	57338	Q8WXH2	junctophilin 3 [Source:HGNC Symbol;Acc:HGNC:14203]	NM_020655	4382	83.5422	-1.43873	0.240851	-5.97352	2.32189e-09	1.78032e-08
	257	ENSG00000163909	HEYL	26508	Q9NQ87	hes related family bHLH transcription factor with YRPW motif like [Source:HGNC Symbol;Acc:HGNC:4882]	NM_014571	4077	20.4891	-1.43704	0.420501	-3.41746	0.000632092	0.00167058
	258	ENSG00000196659	TTC30B	150737	Q8N4P2	tetratricopeptide repeat domain 30B [Source:HGNC Symbol;Acc:HGNC:26425]	NM_152517	3799	75.6879	-1.4361	0.290816	-4.93816	7.88612e-07	3.71402e-06
	259	ENSG00000115266	APC2	10297	O95996	APC regulator of WNT signaling pathway 2 [Source:HGNC Symbol;Acc:HGNC:24036]	NM_005883	10179	7.71603	-1.43577	0.558866	-2.56908	0.010197	0.0204693
	260	ENSG00000144820	ADGRG7	84873	Q96K78	adhesion G protein-coupled receptor G7 [Source:HGNC Symbol;Acc:HGNC:19241]	NM_032787	3128	23.0619	-1.4309	0.434542	-3.2929	0.000991601	0.00250106
	261	ENSG00000100055	CYTH4	27128	Q9UIA0	cytohesin 4 [Source:HGNC Symbol;Acc:HGNC:9505]	NM_001318024	3077	42.8232	-1.42594	0.257823	-5.5307	3.18949e-08	1.97016e-07
	262	ENSG00000165879	FRAT1	10023	Q92837	FRAT regulator of WNT signaling pathway 1 [Source:HGNC Symbol;Acc:HGNC:3944]	NM_005479	2645	57.2028	-1.42428	0.28431	-5.00961	5.45396e-07	2.64944e-06
	263	ENSG00000152076	CCDC74B	91409	Q96LY2	coiled-coil domain containing 74B [Source:HGNC Symbol;Acc:HGNC:25267]	NM_001258307	1329	33.5881	-1.42376	0.300586	-4.73663	2.17302e-06	9.40533e-06
	264	ENSG00000118523	CCN2	1490	P29279	cellular communication network factor 2 [Source:HGNC Symbol;Acc:HGNC:2500]	NM_001901	2338	6415.36	-1.42234	0.201278	-7.06655	1.5883e-12	2.13203e-11
	265	ENSG00000164002	EXO5	64789	Q9H790	exonuclease 5 [Source:HGNC Symbol;Acc:HGNC:26115]	NM_001346955	2567	45.1937	-1.42015	0.306075	-4.63988	3.48609e-06	1.45055e-05
	266	ENSG00000261150	EPPK1	83481	P58107	epiplakin 1 [Source:HGNC Symbol;Acc:HGNC:15577]	NM_031308	16005	841.418	-1.41744	0.224892	-6.30274	2.92421e-10	2.63337e-09
	267	ENSG00000253276	CCDC71L	168455	Q8N9Z2	coiled-coil domain containing 71 like [Source:HGNC Symbol;Acc:HGNC:26685]	NM_175884	6799	582.79	-1.41681	0.217347	-6.51865	7.09453e-11	7.11688e-10
	268	ENSG00000083817	ZNF416	55659	Q9BWM5	zinc finger protein 416 [Source:HGNC Symbol;Acc:HGNC:20645]	NM_001353405	2545	69.9355	-1.41676	0.29806	-4.75328	2.00139e-06	8.73063e-06
	269	ENSG00000168412	MTNR1A	4543	P48039	melatonin receptor 1A [Source:HGNC Symbol;Acc:HGNC:7463]	NM_005958	1289	54.4332	-1.41591	0.227737	-6.2173	5.05782e-10	4.36062e-09
	270	ENSG00000165091	TMC1	117531	Q8TDI8	transmembrane channel like 1 [Source:HGNC Symbol;Acc:HGNC:16513]	NM_138691	5340	11.0975	-1.41531	0.437533	-3.23475	0.0012175	0.0030035
	271	ENSG00000157423	HYDIN	54768	Q4G0P3	HYDIN axonemal central pair apparatus protein [Source:HGNC Symbol;Acc:HGNC:19368]	NM_001270974	21046	14.6898	-1.41323	0.423015	-3.34084	0.000835258	0.00214173
	272	ENSG00000189057	FAM111B	374393	Q6SJ93	FAM111 trypsin like peptidase B [Source:HGNC Symbol;Acc:HGNC:24200]	NM_001142704	3344	194.257	-1.40812	0.343237	-4.10245	4.08793e-05	0.000137709
	273	ENSG00000197361	FBXL22	283807	Q6P050	F-box and leucine rich repeat protein 22 [Source:HGNC Symbol;Acc:HGNC:27537]	NM_203373	1526	20.8267	-1.40741	0.337505	-4.17004	3.04541e-05	0.000105146
	274	ENSG00000169507	SLC38A11	151258	NA	solute carrier family 38 member 11 [Source:HGNC Symbol;Acc:HGNC:26836]	NM_001351537	5750	13.6865	-1.40618	0.468649	-3.0005	0.00269536	0.00617729
	275	ENSG00000132801	ZSWIM3	140831	Q96MP5	zinc finger SWIM-type containing 3 [Source:HGNC Symbol;Acc:HGNC:16157]	NM_080752	2776	80.4464	-1.40575	0.264419	-5.31638	1.05854e-07	5.92492e-07
	276	ENSG00000167080	B4GALNT2	124872	Q8NHY0	beta-1,4-N-acetyl-galactosaminyltransferase 2 [Source:HGNC Symbol;Acc:HGNC:24136]	NM_001159388	1819	76.5179	-1.40418	0.232714	-6.03393	1.60019e-09	1.27259e-08
	277	ENSG00000196584	XRCC2	7516	O43543	X-ray repair cross complementing 2 [Source:HGNC Symbol;Acc:HGNC:12829]	NM_005431	4771	97.463	-1.4033	0.306764	-4.57453	4.77283e-06	1.93172e-05
	278	ENSG00000101842	VSIG1	340547	Q86XK7	V-set and immunoglobulin domain containing 1 [Source:HGNC Symbol;Acc:HGNC:28675]	NM_182607	3033	79.9551	-1.40261	0.239169	-5.86452	4.50437e-09	3.27425e-08
	279	ENSG00000188505	NCCRP1	342897	Q6ZVX7	NCCRP1, F-box associated domain containing [Source:HGNC Symbol;Acc:HGNC:33739]	NM_001001414	1975	68.5616	-1.40213	0.206357	-6.79465	1.08573e-11	1.25193e-10
	280	ENSG00000101222	SPEF1	25876	Q9Y4P9	sperm flagellar 1 [Source:HGNC Symbol;Acc:HGNC:15874]	NM_015417	1580	10.2386	-1.40094	0.518667	-2.70104	0.00691224	0.014435
	281	ENSG00000099617	EFNA2	1943	O43921	ephrin A2 [Source:HGNC Symbol;Acc:HGNC:3222]	NM_001405	2424	31.8097	-1.39996	0.30883	-4.5331	5.8124e-06	2.31122e-05
	282	ENSG00000180061	TMEM150B	284417	A6NC51	transmembrane protein 150B [Source:HGNC Symbol;Acc:HGNC:34415]	NM_001085488	983	21.3838	-1.39928	0.322717	-4.33595	1.45132e-05	5.35286e-05
	283	ENSG00000135074	ADAM19	8728	Q9H013	ADAM metallopeptidase domain 19 [Source:HGNC Symbol;Acc:HGNC:197]	NM_033274	6481	38.3204	-1.3986	0.292837	-4.77605	1.78775e-06	7.85133e-06
	284	ENSG00000149781	FERMT3	83706	NA	FERM domain containing kindlin 3 [Source:HGNC Symbol;Acc:HGNC:23151]	NM_001382448	3772	86.2819	-1.39478	0.27555	-5.06179	4.15339e-07	2.06593e-06
	285	ENSG00000204420	MPIG6B	80739	O95866	megakaryocyte and platelet inhibitory receptor G6b [Source:HGNC Symbol;Acc:HGNC:13937]	NM_138277	910	5.66622	-1.39348	0.61111	-2.28025	0.0225929	0.0416286
	286	ENSG00000176884	GRIN1	2902	Q05586	glutamate ionotropic receptor NMDA type subunit 1 [Source:HGNC Symbol;Acc:HGNC:4584]	NM_007327	4379	14.8576	-1.39086	0.431079	-3.22647	0.00125329	0.00308216
	287	ENSG00000084710	EFR3B	22979	Q9Y2G0	EFR3 homolog B [Source:HGNC Symbol;Acc:HGNC:29155]	NM_014971	7486	8.38169	-1.39078	0.553786	-2.51139	0.0120256	0.0237889
	288	ENSG00000176595	KBTBD11	9920	O94819	kelch repeat and BTB domain containing 11 [Source:HGNC Symbol;Acc:HGNC:29104]	NM_014867	6911	35.5274	-1.38973	0.244505	-5.68385	1.31699e-08	8.75672e-08
	289	ENSG00000189350	TOGARAM2	165186	Q6ZUX3	TOG array regulator of axonemal microtubules 2 [Source:HGNC Symbol;Acc:HGNC:33715]	NM_199280	3548	9.90674	-1.38948	0.529173	-2.62576	0.00864557	0.0176556
	290	ENSG00000176024	ZNF613	79898	Q6PF04	zinc finger protein 613 [Source:HGNC Symbol;Acc:HGNC:25827]	NM_024840	2225	82.2428	-1.3837	0.299756	-4.6161	3.91021e-06	1.60869e-05
	291	ENSG00000249437	NAIP	4671	Q13075	NLR family apoptosis inhibitory protein [Source:HGNC Symbol;Acc:HGNC:7634]	NM_004536	7093	12.0081	-1.38257	0.435805	-3.17245	0.0015116	0.00365259
	292	ENSG00000100336	APOL4	80832	Q9BPW4	apolipoprotein L4 [Source:HGNC Symbol;Acc:HGNC:14867]	NM_001386885	3069	35.084	-1.37924	0.543901	-2.53582	0.0112183	0.0223159
	293	ENSG00000099365	STX1B	112755	P61266	syntaxin 1B [Source:HGNC Symbol;Acc:HGNC:18539]	NM_052874	4674	53.1296	-1.37612	0.242971	-5.66373	1.48119e-08	9.76177e-08
	294	ENSG00000139160	ETFBKMT	254013	Q8IXQ9	electron transfer flavoprotein subunit beta lysine methyltransferase [Source:HGNC Symbol;Acc:HGNC:28739]	NM_001135864	1083	50.6057	-1.3747	0.258227	-5.32361	1.01726e-07	5.70666e-07
	295	ENSG00000189001	SBSN	374897	NA	suprabasin [Source:HGNC Symbol;Acc:HGNC:24950]	NM_001166035	593	13.4972	-1.37422	0.415029	-3.31115	0.000929128	0.00236059
	296	ENSG00000198535	C2CD4A	145741	Q8NCU7	C2 calcium dependent domain containing 4A [Source:HGNC Symbol;Acc:HGNC:33627]	NM_207322	3445	127.998	-1.37384	0.306004	-4.48961	7.13531e-06	2.784e-05
	297	ENSG00000130487	KLHDC7B	113730	NA	kelch domain containing 7B [Source:HGNC Symbol;Acc:HGNC:25145]	NM_138433	5125	38.3474	-1.3737	0.436473	-3.14728	0.00164795	0.00394989
	298	ENSG00000181804	SLC9A9	285195	Q8IVB4	solute carrier family 9 member A9 [Source:HGNC Symbol;Acc:HGNC:20653]	NM_173653	3564	25.0127	-1.3733	0.361225	-3.80179	0.000143654	0.000432174
	299	ENSG00000188501	LCTL	197021	Q6UWM7	lactase like [Source:HGNC Symbol;Acc:HGNC:15583]	NM_001394633	2552	14.9873	-1.3719	0.464228	-2.95522	0.00312448	0.00706727
	300	ENSG00000162543	UBXN10	127733	Q96LJ8	UBX domain protein 10 [Source:HGNC Symbol;Acc:HGNC:26354]	NM_152376	5562	89.1036	-1.36998	0.201281	-6.80629	1.00149e-11	1.16106e-10
	301	ENSG00000126785	RHOJ	57381	Q9H4E5	ras homolog family member J [Source:HGNC Symbol;Acc:HGNC:688]	NM_020663	3556	35.8303	-1.36777	0.332447	-4.11424	3.88455e-05	0.000131539
	302	ENSG00000183833	CFAP91	89876	Q7Z4T9	cilia and flagella associated protein 91 [Source:HGNC Symbol;Acc:HGNC:24010]	NM_001320316	4433	10.9772	-1.36717	0.495409	-2.75968	0.00578583	0.0123234
	303	ENSG00000122133	PAEP	5047	P09466	progestagen associated endometrial protein [Source:HGNC Symbol;Acc:HGNC:8573]	NM_002571	992	23.302	-1.36544	0.336427	-4.05865	4.93571e-05	0.000163616
	304	ENSG00000151702	FLI1	2313	Q01543	Fli-1 proto-oncogene, ETS transcription factor [Source:HGNC Symbol;Acc:HGNC:3749]	NM_001271012	3427	11.4798	-1.36347	0.461293	-2.95575	0.00311915	0.00705734
	305	ENSG00000124134	KCNS1	3787	Q96KK3	potassium voltage-gated channel modifier subfamily S member 1 [Source:HGNC Symbol;Acc:HGNC:6300]	NM_001322799	5447	35.8024	-1.36256	0.414396	-3.28806	0.00100879	0.00253927
	306	ENSG00000170955	CAVIN3	112464	Q969G5	caveolae associated protein 3 [Source:HGNC Symbol;Acc:HGNC:9400]	NM_145040	1028	71.4054	-1.36198	0.237414	-5.73674	9.65144e-09	6.60206e-08
	307	ENSG00000170439	METTL7B	196410	Q6UX53	methyltransferase like 7B [Source:HGNC Symbol;Acc:HGNC:28276]	NM_152637	1316	262.469	-1.36173	0.220996	-6.16181	7.19168e-10	6.05047e-09
	308	ENSG00000150510	FAM124A	220108	Q86V42	family with sequence similarity 124 member A [Source:HGNC Symbol;Acc:HGNC:26413]	NM_001330522	2383	14.3075	-1.36027	0.490826	-2.77139	0.00558178	0.0119329
	309	ENSG00000174599	TRAM1L1	133022	Q8N609	translocation associated membrane protein 1 like 1 [Source:HGNC Symbol;Acc:HGNC:28371]	NM_152402	2023	23.633	-1.35474	0.399985	-3.38698	0.000706668	0.0018436
	310	ENSG00000188582	PAQR9	344838	NA	progestin and adipoQ receptor family member 9 [Source:HGNC Symbol;Acc:HGNC:30131]	NM_001375300	1824	17.6455	-1.35416	0.365533	-3.70461	0.000211718	0.000616855
	311	ENSG00000146678	IGFBP1	3484	P08833	insulin like growth factor binding protein 1 [Source:HGNC Symbol;Acc:HGNC:5469]	NM_000596	1514	335.511	-1.35313	0.252343	-5.36227	8.21831e-08	4.6912e-07
	312	ENSG00000086696	HSD17B2	3294	P37059	hydroxysteroid 17-beta dehydrogenase 2 [Source:HGNC Symbol;Acc:HGNC:5211]	NM_002153	1434	56.9285	-1.35267	0.240591	-5.62229	1.88438e-08	1.21462e-07
	313	ENSG00000137135	ARHGEF39	84904	Q8N4T4	Rho guanine nucleotide exchange factor 39 [Source:HGNC Symbol;Acc:HGNC:25909]	NM_032818	3678	216.965	-1.35242	0.225954	-5.98535	2.15929e-09	1.66768e-08
	314	ENSG00000228727	SAPCD1	401251	Q5SSQ6	suppressor APC domain containing 1 [Source:HGNC Symbol;Acc:HGNC:13938]	NM_001039651	1255	13.7565	-1.34904	0.456989	-2.95201	0.00315708	0.00712916
	315	ENSG00000188886	ASTL	431705	Q6HA08	astacin like metalloendopeptidase [Source:HGNC Symbol;Acc:HGNC:31704]	NM_001002036	2394	8.06082	-1.34657	0.495216	-2.71916	0.00654487	0.01376
	316	ENSG00000141756	FKBP10	60681	Q96AY3	FKBP prolyl isomerase 10 [Source:HGNC Symbol;Acc:HGNC:18169]	NM_021939	2585	98.3112	-1.34612	0.179986	-7.47905	7.48612e-14	1.27324e-12
	317	ENSG00000064655	EYA2	2139	O00167	EYA transcriptional coactivator and phosphatase 2 [Source:HGNC Symbol;Acc:HGNC:3520]	NM_005244	2483	28.9723	-1.34553	0.311261	-4.32285	1.54028e-05	5.65035e-05
	318	ENSG00000132703	APCS	325	P02743	amyloid P component, serum [Source:HGNC Symbol;Acc:HGNC:584]	NM_001639	925	88.9198	-1.34528	0.414036	-3.24919	0.00115735	0.00287075
	319	ENSG00000159618	ADGRG5	221188	Q8IZF4	adhesion G protein-coupled receptor G5 [Source:HGNC Symbol;Acc:HGNC:19010]	NM_001304376	3335	90.3264	-1.34067	0.211666	-6.33386	2.39099e-10	2.18474e-09
	320	ENSG00000144488	ESPNL	339768	Q6ZVH7	espin like [Source:HGNC Symbol;Acc:HGNC:27937]	NM_194312	4653	14.6884	-1.33991	0.400228	-3.34787	0.000814351	0.00209422
	321	ENSG00000166349	RAG1	5896	NA	recombination activating 1 [Source:HGNC Symbol;Acc:HGNC:9831]	NM_001377279	6754	82.5969	-1.33572	0.215528	-6.19742	5.73959e-10	4.89205e-09
	322	ENSG00000144843	ADPRH	141	P54922	ADP-ribosylarginine hydrolase [Source:HGNC Symbol;Acc:HGNC:269]	NM_001391992	4546	22.9751	-1.3347	0.476215	-2.80274	0.00506712	0.0109579
	323	ENSG00000166189	HPS6	79803	Q86YV9	HPS6 biogenesis of lysosomal organelles complex 2 subunit 3 [Source:HGNC Symbol;Acc:HGNC:18817]	NM_024747	2688	119.139	-1.33412	0.275011	-4.85115	1.22748e-06	5.58242e-06
	324	ENSG00000261949	GFY	100507003	I3L273	golgi associated olfactory signaling regulator [Source:HGNC Symbol;Acc:HGNC:44663]	NM_001385187	1876	27.5458	-1.33232	0.328438	-4.05654	4.98059e-05	0.000164921
	325	ENSG00000142408	CACNG8	59283	Q8WXS5	calcium voltage-gated channel auxiliary subunit gamma 8 [Source:HGNC Symbol;Acc:HGNC:13628]	NM_031895	8850	127.997	-1.33212	0.211996	-6.28374	3.30524e-10	2.94112e-09
	326	ENSG00000104967	NOVA2	4858	Q9UNW9	NOVA alternative splicing regulator 2 [Source:HGNC Symbol;Acc:HGNC:7887]	NM_002516	8122	137.94	-1.33111	0.166849	-7.97794	1.48798e-15	3.29446e-14
	327	ENSG00000136040	PLXNC1	10154	O60486	plexin C1 [Source:HGNC Symbol;Acc:HGNC:9106]	NM_005761	7492	49.7548	-1.3299	0.267644	-4.96893	6.73243e-07	3.21008e-06
	328	ENSG00000153896	ZNF599	148103	Q96NL3	zinc finger protein 599 [Source:HGNC Symbol;Acc:HGNC:26408]	NM_001007248	3102	70.7129	-1.32739	0.237713	-5.584	2.35045e-08	1.48686e-07
	329	ENSG00000197457	STMN3	50861	Q9NZ72	stathmin 3 [Source:HGNC Symbol;Acc:HGNC:15926]	NM_001276310	2351	22.4583	-1.32533	0.331892	-3.99326	6.51718e-05	0.000211131
	330	ENSG00000184378	ACTRT3	84517	Q9BYD9	actin related protein T3 [Source:HGNC Symbol;Acc:HGNC:24022]	NM_032487	1671	9.09444	-1.3251	0.568041	-2.33275	0.0196615	0.0368119
	331	ENSG00000176678	FOXL1	2300	Q12952	forkhead box L1 [Source:HGNC Symbol;Acc:HGNC:3817]	NM_005250	4930	333.742	-1.32477	0.145334	-9.11532	7.8436e-20	3.26098e-18
	332	ENSG00000197852	INKA2	55924	Q9NTI7	inka box actin regulator 2 [Source:HGNC Symbol;Acc:HGNC:28045]	NM_198926	5951	12.7633	-1.32397	0.473971	-2.79335	0.00521658	0.011247
	333	ENSG00000197362	ZNF786	136051	Q8N393	zinc finger protein 786 [Source:HGNC Symbol;Acc:HGNC:21806]	NM_152411	3209	73.7941	-1.32314	0.321787	-4.11185	3.92509e-05	0.000132761
	334	ENSG00000179774	ATOH7	220202	Q8N100	atonal bHLH transcription factor 7 [Source:HGNC Symbol;Acc:HGNC:13907]	NM_145178	1519	7.00543	-1.32302	0.598842	-2.2093	0.0271537	0.048959
	335	ENSG00000271447	MMP28	79148	Q9H239	matrix metallopeptidase 28 [Source:HGNC Symbol;Acc:HGNC:14366]	NM_024302	2462	9.16041	-1.32239	0.550724	-2.40118	0.0163424	0.0312065
	336	ENSG00000115604	IL18R1	8809	Q13478	interleukin 18 receptor 1 [Source:HGNC Symbol;Acc:HGNC:5988]	NM_003855	4149	32.0936	-1.31622	0.379926	-3.46441	0.000531387	0.00142455
	337	ENSG00000125510	OPRL1	4987	P41146	opioid related nociceptin receptor 1 [Source:HGNC Symbol;Acc:HGNC:8155]	NM_182647	3402	86.3388	-1.31552	0.23548	-5.58655	2.3163e-08	1.4665e-07
	338	ENSG00000164690	SHH	6469	Q15465	sonic hedgehog signaling molecule [Source:HGNC Symbol;Acc:HGNC:10848]	NM_000193	4650	20.0002	-1.31545	0.39337	-3.34406	0.000825619	0.00211934
	339	ENSG00000128564	VGF	7425	O15240	VGF nerve growth factor inducible [Source:HGNC Symbol;Acc:HGNC:12684]	NM_003378	2551	12.7619	-1.31525	0.420773	-3.12581	0.00177318	0.00422061
	340	ENSG00000164038	SLC9B2	133308	Q86UD5	solute carrier family 9 member B2 [Source:HGNC Symbol;Acc:HGNC:25143]	NM_001370201	2300	49.7769	-1.31453	0.25377	-5.17999	2.21898e-07	1.16287e-06
	341	ENSG00000214654	B3GALT9	100288842	NA	beta-1,3-galactosyltransferase 9 [Source:HGNC Symbol;Acc:HGNC:53652]	NM_001386823	3856	41.8729	-1.31279	0.274444	-4.78346	1.72302e-06	7.59823e-06
	342	ENSG00000187808	SOWAHD	347454	A6NJG2	sosondowah ankyrin repeat domain family member D [Source:HGNC Symbol;Acc:HGNC:32960]	NM_001105576	1615	9.3985	-1.31107	0.586735	-2.23451	0.0254494	0.0462147
	343	ENSG00000066248	NGEF	25791	Q8N5V2	neuronal guanine nucleotide exchange factor [Source:HGNC Symbol;Acc:HGNC:7807]	NM_019850	3184	118.58	-1.31049	0.17112	-7.65828	1.88446e-14	3.54776e-13
	344	ENSG00000173597	SULT1B1	27284	O43704	sulfotransferase family 1B member 1 [Source:HGNC Symbol;Acc:HGNC:17845]	NM_014465	7018	78.6232	-1.30999	0.219086	-5.97933	2.24062e-09	1.72241e-08
	345	ENSG00000227268	KLLN	100144748	B2CW77	killin, p53 regulated DNA replication inhibitor [Source:HGNC Symbol;Acc:HGNC:37212]	NM_001126049	4376	8.77283	-1.30984	0.573576	-2.28363	0.0223933	0.0412911
	346	ENSG00000144579	CTDSP1	58190	Q9GZU7	CTD small phosphatase 1 [Source:HGNC Symbol;Acc:HGNC:21614]	NM_001206878	1109	777.589	-1.30935	0.237783	-5.50651	3.66022e-08	2.23207e-07
	347	ENSG00000171560	FGA	2243	P02671	fibrinogen alpha chain [Source:HGNC Symbol;Acc:HGNC:3661]	NM_000508	3655	23.8206	-1.30898	0.396635	-3.30021	0.00096612	0.00244544
	348	ENSG00000169105	CHST14	113189	Q8NCH0	carbohydrate sulfotransferase 14 [Source:HGNC Symbol;Acc:HGNC:24464]	NM_130468	2175	117.665	-1.30802	0.177537	-7.36756	1.73779e-13	2.75232e-12
	349	ENSG00000142484	TM4SF5	9032	O14894	transmembrane 4 L six family member 5 [Source:HGNC Symbol;Acc:HGNC:11857]	NM_003963	714	66.1797	-1.30048	0.19177	-6.78144	1.18982e-11	1.36355e-10
	350	ENSG00000188338	SLC38A3	10991	Q99624	solute carrier family 38 member 3 [Source:HGNC Symbol;Acc:HGNC:18044]	NM_006841	2953	22.7701	-1.29901	0.344812	-3.76729	0.000165032	0.000490474
	351	ENSG00000182575	NXPH3	11248	O95157	neurexophilin 3 [Source:HGNC Symbol;Acc:HGNC:8077]	NM_007225	5635	29.2259	-1.29868	0.338438	-3.83726	0.000124413	0.000378936
	352	ENSG00000123243	ITIH5	80760	NA	inter-alpha-trypsin inhibitor heavy chain 5 [Source:HGNC Symbol;Acc:HGNC:21449]	NM_030569	6716	16.5508	-1.29534	0.382749	-3.38431	0.000713584	0.00185905
	353	ENSG00000255393	OOSP4B	107987155	A0A2R8Y4Y8	oocyte secreted protein family member 4B [Source:HGNC Symbol;Acc:HGNC:53905]	NM_001395278	937	9.14639	-1.29497	0.499697	-2.5915	0.00955573	0.0192828
	354	ENSG00000204442	NALF1	728215	B1AL88	NALCN channel auxiliary factor 1 [Source:HGNC Symbol;Acc:HGNC:33877]	NM_001080396	9264	18.5835	-1.29445	0.386986	-3.34494	0.000823003	0.0021143
	355	ENSG00000153823	PID1	55022	Q7Z2X4	phosphotyrosine interaction domain containing 1 [Source:HGNC Symbol;Acc:HGNC:26084]	NM_017933	2745	31.1053	-1.29204	0.294942	-4.38064	1.18329e-05	4.4331e-05
	356	ENSG00000168661	ZNF30	90075	P17039	zinc finger protein 30 [Source:HGNC Symbol;Acc:HGNC:13090]	NM_001099437	2579	61.0104	-1.29009	0.23816	-5.41691	6.06392e-08	3.54526e-07
	357	ENSG00000105707	HPN	3249	P05981	hepsin [Source:HGNC Symbol;Acc:HGNC:5155]	NM_182983	2363	33.3396	-1.29006	0.271521	-4.75122	2.02194e-06	8.80487e-06
	358	ENSG00000013016	EHD3	30845	Q9NZN3	EH domain containing 3 [Source:HGNC Symbol;Acc:HGNC:3244]	NM_014600	4825	133.914	-1.28946	0.219211	-5.88229	4.0464e-09	2.97458e-08
	359	ENSG00000177706	FAM20C	56975	Q8IXL6	FAM20C golgi associated secretory pathway kinase [Source:HGNC Symbol;Acc:HGNC:22140]	NM_020223	3176	46.0624	-1.28891	0.233401	-5.52227	3.34646e-08	2.05863e-07
	360	ENSG00000138823	MTTP	4547	P55157	microsomal triglyceride transfer protein [Source:HGNC Symbol;Acc:HGNC:7467]	NM_000253	3335	9.79794	-1.28867	0.469347	-2.74567	0.00603877	0.0127948
	361	ENSG00000123570	RAB9B	51209	Q9NP90	RAB9B, member RAS oncogene family [Source:HGNC Symbol;Acc:HGNC:14090]	NM_016370	3772	10.3035	-1.2884	0.540403	-2.38415	0.0171186	0.0325351
	362	ENSG00000174327	SLC16A13	201232	Q7RTY0	solute carrier family 16 member 13 [Source:HGNC Symbol;Acc:HGNC:31037]	NM_201566	1804	124.016	-1.28324	0.209797	-6.11657	9.5609e-10	7.87551e-09
	363	ENSG00000184956	MUC6	4588	Q6W4X9	mucin 6, oligomeric mucus/gel-forming [Source:HGNC Symbol;Acc:HGNC:7517]	NM_005961	8016	115.508	-1.2827	0.317473	-4.04035	5.33708e-05	0.000175831
	364	ENSG00000162931	TRIM17	51127	Q9Y577	tripartite motif containing 17 [Source:HGNC Symbol;Acc:HGNC:13430]	NM_001024940	2064	38.0462	-1.28065	0.276907	-4.62484	3.74887e-06	1.54784e-05
	365	ENSG00000038427	VCAN	1462	P13611	versican [Source:HGNC Symbol;Acc:HGNC:2464]	NM_004385	12345	1036.84	-1.28048	0.16039	-7.98352	1.42216e-15	3.15809e-14
	366	ENSG00000187510	PLEKHG7	440107	NA	pleckstrin homology and RhoGEF domain containing G7 [Source:HGNC Symbol;Acc:HGNC:33829]	NM_001037671	1856	68.8469	-1.27788	0.295331	-4.32693	1.51204e-05	5.55899e-05
	367	ENSG00000288649	ACTL10	170487	Q5JWF8	actin like 10 [Source:HGNC Symbol;Acc:HGNC:16127]	NM_001024675	1583	16.2371	-1.27767	0.459181	-2.78251	0.00539404	0.0115834
	368	ENSG00000174586	ZNF497	162968	Q6ZNH5	zinc finger protein 497 [Source:HGNC Symbol;Acc:HGNC:23714]	NM_001207009	3465	16.0408	-1.27519	0.397797	-3.20562	0.00134771	0.00329218
	369	ENSG00000089041	P2RX7	5027	Q99572	purinergic receptor P2X 7 [Source:HGNC Symbol;Acc:HGNC:8537]	NM_002562	5113	11.5099	-1.27494	0.473701	-2.69143	0.00711455	0.0148038
	370	ENSG00000070182	SPTB	6710	P11277	spectrin beta, erythrocytic [Source:HGNC Symbol;Acc:HGNC:11274]	NM_001355436	10177	58.1332	-1.27288	0.268485	-4.74095	2.12718e-06	9.23093e-06
	371	ENSG00000108984	MAP2K6	5608	P52564	mitogen-activated protein kinase kinase 6 [Source:HGNC Symbol;Acc:HGNC:6846]	NM_002758	13405	468.135	-1.27095	0.277764	-4.57566	4.74711e-06	1.92339e-05
	372	ENSG00000132026	RTBDN	83546	Q9BSG5	retbindin [Source:HGNC Symbol;Acc:HGNC:30310]	NM_001270444	1000	21.9646	-1.26856	0.352924	-3.59443	0.000325099	0.000911019
	373	ENSG00000197782	ZNF780A	284323	O75290	zinc finger protein 780A [Source:HGNC Symbol;Acc:HGNC:27603]	NM_001142579	2396	332.68	-1.26752	0.214437	-5.91094	3.40152e-09	2.53034e-08
	374	ENSG00000249242	TMEM150C	441027	B9EJG8	transmembrane protein 150C [Source:HGNC Symbol;Acc:HGNC:37263]	NM_001353454	3296	76.3599	-1.2644	0.215654	-5.86312	4.54243e-09	3.29872e-08
	375	ENSG00000132688	NES	10763	P48681	nestin [Source:HGNC Symbol;Acc:HGNC:7756]	NM_006617	5568	414.164	-1.26163	0.135672	-9.2991	1.41639e-20	6.58358e-19
	376	ENSG00000139737	SLAIN1	122060	Q8ND83	SLAIN motif family member 1 [Source:HGNC Symbol;Acc:HGNC:26387]	NM_001366665	1461	74.131	-1.26104	0.287608	-4.38457	1.16217e-05	4.36381e-05
	377	ENSG00000221916	C19orf73	55150	Q9NVV2	chromosome 19 open reading frame 73 [Source:HGNC Symbol;Acc:HGNC:25534]	NM_018111	742	38.4938	-1.26045	0.250838	-5.02496	5.03529e-07	2.46769e-06
	378	ENSG00000125637	PSD4	23550	Q8NDX1	pleckstrin and Sec7 domain containing 4 [Source:HGNC Symbol;Acc:HGNC:19096]	NM_012455	11342	1041.97	-1.25955	0.232388	-5.42003	5.95897e-08	3.48799e-07
	379	ENSG00000178473	UCN3	114131	Q969E3	urocortin 3 [Source:HGNC Symbol;Acc:HGNC:17781]	NM_053049	1243	21.6466	-1.25806	0.356081	-3.53307	0.000410757	0.00112907
	380	ENSG00000162227	TAF6L	10629	Q9Y6J9	TATA-box binding protein associated factor 6 like [Source:HGNC Symbol;Acc:HGNC:17305]	NM_006473	2023	85.5162	-1.25705	0.271331	-4.6329	3.60579e-06	1.49413e-05
	381	ENSG00000263961	RHEX	440712	Q6ZWK4	regulator of hemoglobinization and erythroid cell expansion [Source:HGNC Symbol;Acc:HGNC:25341]	NM_001007544	1205	196.79	-1.25281	0.18826	-6.65467	2.83938e-11	3.04856e-10
	382	ENSG00000245680	ZNF585B	92285	Q52M93	zinc finger protein 585B [Source:HGNC Symbol;Acc:HGNC:30948]	NM_152279	6197	185.761	-1.25222	0.219828	-5.69636	1.22394e-08	8.18167e-08
	383	ENSG00000103047	TANGO6	79613	Q9C0B7	transport and golgi organization 6 homolog [Source:HGNC Symbol;Acc:HGNC:25749]	NM_024562	4893	93.2238	-1.25099	0.266271	-4.69818	2.62494e-06	1.12026e-05
	384	ENSG00000180938	ZNF572	137209	Q7Z3I7	zinc finger protein 572 [Source:HGNC Symbol;Acc:HGNC:26758]	NM_152412	3278	91.8814	-1.24967	0.236162	-5.2916	1.21252e-07	6.69659e-07
	385	ENSG00000138356	AOX1	316	Q06278	aldehyde oxidase 1 [Source:HGNC Symbol;Acc:HGNC:553]	NM_001159	4928	43.9203	-1.24634	0.256294	-4.86291	1.15671e-06	5.28627e-06
	386	ENSG00000008056	SYN1	6853	P17600	synapsin I [Source:HGNC Symbol;Acc:HGNC:11494]	NM_006950	3210	10.7188	-1.24346	0.496108	-2.50644	0.0121954	0.0240772
	387	ENSG00000196155	PLEKHG4	25894	Q58EX7	pleckstrin homology and RhoGEF domain containing G4 [Source:HGNC Symbol;Acc:HGNC:24501]	NM_001129727	6782	143.15	-1.2425	0.195515	-6.35503	2.08389e-10	1.91936e-09
	388	ENSG00000140835	CHST4	10164	Q8NCG5	carbohydrate sulfotransferase 4 [Source:HGNC Symbol;Acc:HGNC:1972]	NM_005769	2412	223.681	-1.2425	0.319686	-3.88663	0.000101644	0.000315101
	389	ENSG00000120925	RNF170	81790	Q96K19	ring finger protein 170 [Source:HGNC Symbol;Acc:HGNC:25358]	NM_001160224	1866	199.084	-1.24103	0.198396	-6.25534	3.96654e-10	3.47177e-09
	390	ENSG00000283071	LBHD2	107984640	A0A0U1RRK4	LBH domain containing 2 [Source:HGNC Symbol;Acc:HGNC:52384]	NM_001330236	732	8.62947	-1.2398	0.544326	-2.27768	0.0227456	0.0418686
	391	ENSG00000169169	CPT1C	126129	Q8TCG5	carnitine palmitoyltransferase 1C [Source:HGNC Symbol;Acc:HGNC:18540]	NM_001378483	2783	56.7443	-1.23929	0.253501	-4.8887	1.01503e-06	4.68019e-06
	392	ENSG00000184584	STING1	340061	Q86WV6	stimulator of interferon response cGAMP interactor 1 [Source:HGNC Symbol;Acc:HGNC:27962]	NM_198282	2170	463.793	-1.23786	0.25378	-4.87769	1.07334e-06	4.92933e-06
	393	ENSG00000196482	ESRRG	2104	P62508	estrogen related receptor gamma [Source:HGNC Symbol;Acc:HGNC:3474]	NM_001243515	5542	12.3911	-1.23681	0.449932	-2.74887	0.00598004	0.0126901
	394	ENSG00000152784	PRDM8	56978	Q9NQV8	PR/SET domain 8 [Source:HGNC Symbol;Acc:HGNC:13993]	NM_001099403	3130	32.2816	-1.23648	0.295507	-4.18427	2.86089e-05	9.9394e-05
	395	ENSG00000161298	ZNF382	84911	Q96SR6	zinc finger protein 382 [Source:HGNC Symbol;Acc:HGNC:17409]	NM_001398491	8336	41.2862	-1.23588	0.300789	-4.1088	3.97722e-05	0.000134342
	396	ENSG00000101825	MXRA5	25878	Q9NR99	matrix remodeling associated 5 [Source:HGNC Symbol;Acc:HGNC:7539]	NM_015419	9804	32.9228	-1.23529	0.422606	-2.92302	0.0034666	0.00776018
	397	ENSG00000168802	CHTF8	54921	P0CG13	chromosome transmission fidelity factor 8 [Source:HGNC Symbol;Acc:HGNC:24353]	NM_001039690	2921	14.9817	-1.23409	0.409272	-3.01534	0.00256693	0.0059143
	398	ENSG00000170049	KCNAB3	9196	O43448	potassium voltage-gated channel subfamily A regulatory beta subunit 3 [Source:HGNC Symbol;Acc:HGNC:6230]	NM_004732	2879	9.35933	-1.23324	0.513413	-2.40205	0.0163034	0.031144
	399	ENSG00000169035	KLK7	5650	P49862	kallikrein related peptidase 7 [Source:HGNC Symbol;Acc:HGNC:6368]	NM_005046	1955	399.273	-1.23223	0.165651	-7.43868	1.01697e-13	1.68426e-12
	400	ENSG00000185479	KRT6B	3854	P04259	keratin 6B [Source:HGNC Symbol;Acc:HGNC:6444]	NM_005555	2302	94.6475	-1.23202	0.22697	-5.42813	5.69477e-08	3.34512e-07
	401	ENSG00000075407	ZNF37A	7587	NA	zinc finger protein 37A [Source:HGNC Symbol;Acc:HGNC:13102]	NM_001324257	4448	275.236	-1.23157	0.173927	-7.08099	1.43129e-12	1.9334e-11
	402	ENSG00000169129	AFAP1L2	84632	Q8N4X5	actin filament associated protein 1 like 2 [Source:HGNC Symbol;Acc:HGNC:25901]	NM_001351075	3722	53.4403	-1.22901	0.234801	-5.23425	1.65658e-07	8.88676e-07
	403	ENSG00000197841	ZNF181	339318	Q2M3W8	zinc finger protein 181 [Source:HGNC Symbol;Acc:HGNC:12971]	NM_001145665	2265	179.697	-1.22723	0.17363	-7.06809	1.57085e-12	2.1124e-11
	404	ENSG00000132693	CRP	1401	P02741	C-reactive protein [Source:HGNC Symbol;Acc:HGNC:2367]	NM_001329057	2015	111.847	-1.22561	0.371795	-3.29648	0.000979059	0.00247276
	405	ENSG00000162881	OXER1	165140	Q8TDS5	oxoeicosanoid receptor 1 [Source:HGNC Symbol;Acc:HGNC:24884]	NM_148962	1637	14.7844	-1.22482	0.374719	-3.26863	0.00108069	0.00270253
	406	ENSG00000116141	MARK1	4139	Q9P0L2	microtubule affinity regulating kinase 1 [Source:HGNC Symbol;Acc:HGNC:6896]	NM_018650	5370	11.6233	-1.2245	0.43912	-2.78853	0.00529477	0.0114024
	407	ENSG00000183208	GDPGP1	390637	Q6ZNW5	GDP-D-glucose phosphorylase 1 [Source:HGNC Symbol;Acc:HGNC:34360]	NM_001322811	5258	50.8108	-1.22388	0.268243	-4.56258	5.05278e-06	2.03621e-05
	408	ENSG00000123405	NFE2	4778	Q16621	nuclear factor, erythroid 2 [Source:HGNC Symbol;Acc:HGNC:7780]	NM_006163	1658	74.9484	-1.22252	0.215258	-5.67932	1.35233e-08	8.98294e-08
	409	ENSG00000138829	FBN2	2201	P35556	fibrillin 2 [Source:HGNC Symbol;Acc:HGNC:3604]	NM_001999	10927	43.3818	-1.22018	0.253599	-4.81147	1.49827e-06	6.68595e-06
	410	ENSG00000163704	PRRT3	285368	Q5FWE3	proline rich transmembrane protein 3 [Source:HGNC Symbol;Acc:HGNC:26591]	NM_207351	3775	150.181	-1.21895	0.198215	-6.14962	7.76682e-10	6.50145e-09
	411	ENSG00000142973	CYP4B1	1580	P13584	cytochrome P450 family 4 subfamily B member 1 [Source:HGNC Symbol;Acc:HGNC:2644]	NM_000779	2171	26.1821	-1.21761	0.361446	-3.36873	0.000755166	0.00195445
	412	ENSG00000156284	CLDN8	9073	P56748	claudin 8 [Source:HGNC Symbol;Acc:HGNC:2050]	NM_199328	2092	28.0107	-1.21598	0.30598	-3.97403	7.06657e-05	0.000227111
	413	ENSG00000116703	PDC	5132	P20941	phosducin [Source:HGNC Symbol;Acc:HGNC:8759]	NM_002597	1234	7.17972	-1.21328	0.547062	-2.21781	0.0265679	0.0480012
	414	ENSG00000115526	CHST10	9486	O43529	carbohydrate sulfotransferase 10 [Source:HGNC Symbol;Acc:HGNC:19650]	NM_004854	2854	58.0927	-1.21304	0.2295	-5.28559	1.25303e-07	6.89192e-07
	415	ENSG00000166959	MS4A8	83661	Q9BY19	membrane spanning 4-domains A8 [Source:HGNC Symbol;Acc:HGNC:13380]	NM_031457	1311	76.5803	-1.21097	0.176413	-6.86438	6.67786e-12	8.02791e-11
	416	ENSG00000188051	TMEM221	100130519	A6NGB7	transmembrane protein 221 [Source:HGNC Symbol;Acc:HGNC:21943]	NM_001190844	2031	34.687	-1.21064	0.313277	-3.86445	0.000111342	0.000342539
	417	ENSG00000106477	CEP41	95681	Q9BYV8	centrosomal protein 41 [Source:HGNC Symbol;Acc:HGNC:12370]	NM_018718	6292	226.477	-1.21047	0.164784	-7.34579	2.0455e-13	3.15619e-12
	418	ENSG00000184675	AMER1	139285	Q5JTC6	APC membrane recruitment protein 1 [Source:HGNC Symbol;Acc:HGNC:26837]	NM_152424	8407	212.449	-1.20982	0.242895	-4.98084	6.33095e-07	3.03606e-06
	419	ENSG00000137275	RIPK1	8737	Q13546	receptor interacting serine/threonine kinase 1 [Source:HGNC Symbol;Acc:HGNC:10019]	NM_001317061	3947	289.535	-1.2089	0.17417	-6.9409	3.89597e-12	4.89596e-11
	420	ENSG00000164197	RNF180	285671	Q86T96	ring finger protein 180 [Source:HGNC Symbol;Acc:HGNC:27752]	NM_178532	1727	11.2596	-1.20815	0.490497	-2.4631	0.013774	0.0268536
	421	ENSG00000162946	DISC1	27185	Q9NRI5	DISC1 scaffold protein [Source:HGNC Symbol;Acc:HGNC:2888]	NM_001164553	2636	49.5511	-1.2071	0.279302	-4.32184	1.54733e-05	5.67063e-05
	422	ENSG00000175536	LIPT2	387787	A6NK58	lipoyl(octanoyl) transferase 2 [Source:HGNC Symbol;Acc:HGNC:37216]	NM_001144869	2333	28.1673	-1.2063	0.320352	-3.76555	0.000166183	0.000493682
	423	ENSG00000021762	OSBPL5	114879	Q9H0X9	oxysterol binding protein like 5 [Source:HGNC Symbol;Acc:HGNC:16392]	NM_020896	3854	35.7982	-1.20572	0.311891	-3.86583	0.000110711	0.00034081
	424	ENSG00000142303	ADAMTS10	81794	Q9H324	ADAM metallopeptidase with thrombospondin type 1 motif 10 [Source:HGNC Symbol;Acc:HGNC:13201]	NM_001282352	2458	110.709	-1.20566	0.158786	-7.59301	3.12549e-14	5.64285e-13
	425	ENSG00000178093	TSSK6	83983	Q9BXA6	testis specific serine kinase 6 [Source:HGNC Symbol;Acc:HGNC:30410]	NM_032037	1330	40.7229	-1.20492	0.261111	-4.6146	3.93859e-06	1.61903e-05
	426	ENSG00000196388	INCA1	388324	NA	inhibitor of CDK, cyclin A1 interacting protein 1 [Source:HGNC Symbol;Acc:HGNC:32224]	NM_001394789	1051	17.3875	-1.20323	0.361054	-3.33256	0.000860509	0.0022012
	427	ENSG00000204421	LY6G6C	80740	O95867	lymphocyte antigen 6 family member G6C [Source:HGNC Symbol;Acc:HGNC:13936]	NM_025261	893	9.17694	-1.20151	0.513491	-2.33989	0.0192894	0.0362011
	428	ENSG00000164438	TLX3	30012	O43711	T cell leukemia homeobox 3 [Source:HGNC Symbol;Acc:HGNC:13532]	NM_021025	1534	22.5334	-1.19809	0.344475	-3.478	0.000505166	0.00135986
	429	ENSG00000137486	ARRB1	408	P49407	arrestin beta 1 [Source:HGNC Symbol;Acc:HGNC:711]	NM_004041	7352	535.952	-1.19788	0.134716	-8.89185	6.01013e-19	2.24884e-17
	430	ENSG00000177932	ZNF354C	30832	Q86Y25	zinc finger protein 354C [Source:HGNC Symbol;Acc:HGNC:16736]	NM_014594	5893	22.474	-1.19613	0.338436	-3.53429	0.000408873	0.0011241
	431	ENSG00000184988	TMEM106A	113277	Q96A25	transmembrane protein 106A [Source:HGNC Symbol;Acc:HGNC:28288]	NM_001291587	1330	9.42217	-1.19595	0.521773	-2.29208	0.0219011	0.0404733
	432	ENSG00000183196	CHST6	4166	Q9GZX3	carbohydrate sulfotransferase 6 [Source:HGNC Symbol;Acc:HGNC:6938]	NM_021615	8370	279.888	-1.19593	0.127961	-9.34608	9.09572e-21	4.33553e-19
	433	ENSG00000132563	REEP2	51308	Q9BRK0	receptor accessory protein 2 [Source:HGNC Symbol;Acc:HGNC:17975]	NM_001271803	2131	218.362	-1.19544	0.167589	-7.13318	9.80776e-13	1.36045e-11
	434	ENSG00000160298	C21orf58	54058	P58505	chromosome 21 open reading frame 58 [Source:HGNC Symbol;Acc:HGNC:1300]	NM_001286462	1674	92.5819	-1.1943	0.199355	-5.9908	2.08805e-09	1.61927e-08
	435	ENSG00000172955	ADH6	130	P28332	alcohol dehydrogenase 6 (class V) [Source:HGNC Symbol;Acc:HGNC:255]	NM_001102470	2802	6.97405	-1.19322	0.532263	-2.24179	0.0249752	0.0454694
	436	ENSG00000177045	SIX5	147912	Q8N196	SIX homeobox 5 [Source:HGNC Symbol;Acc:HGNC:10891]	NM_175875	3344	463.703	-1.19169	0.129877	-9.17549	4.49535e-20	1.95587e-18
	437	ENSG00000158352	SHROOM4	57477	Q9ULL8	shroom family member 4 [Source:HGNC Symbol;Acc:HGNC:29215]	NM_020717	14557	82.4057	-1.19164	0.277946	-4.28731	1.80853e-05	6.5335e-05
	438	ENSG00000152475	ZNF837	116412	Q96EG3	zinc finger protein 837 [Source:HGNC Symbol;Acc:HGNC:25164]	NM_138466	1939	31.3981	-1.19005	0.323488	-3.67881	0.000234327	0.000675813
	439	ENSG00000100276	RASL10A	10633	Q92737	RAS like family 10 member A [Source:HGNC Symbol;Acc:HGNC:16954]	NM_006477	1431	7.53072	-1.18875	0.53695	-2.21389	0.0268366	0.0484458
	440	ENSG00000196209	SIRPB2	284759	Q5JXA9	signal regulatory protein beta 2 [Source:HGNC Symbol;Acc:HGNC:16247]	NM_001122962	2679	30.907	-1.18862	0.377113	-3.15189	0.00162215	0.00389332
	441	ENSG00000188039	NWD1	284434	Q149M9	NACHT and WD repeat domain containing 1 [Source:HGNC Symbol;Acc:HGNC:27619]	NM_001007525	7764	15.1615	-1.18655	0.373958	-3.17294	0.00150905	0.00364701
	442	ENSG00000159217	IGF2BP1	10642	Q9NZI8	insulin like growth factor 2 mRNA binding protein 1 [Source:HGNC Symbol;Acc:HGNC:28866]	NM_006546	8796	169.058	-1.18635	0.140578	-8.43908	3.19833e-17	9.03196e-16
	443	ENSG00000162687	KCNT2	343450	Q6UVM3	potassium sodium-activated channel subfamily T member 2 [Source:HGNC Symbol;Acc:HGNC:18866]	NM_001287819	5883	94.3811	-1.1843	0.29061	-4.07521	4.59725e-05	0.000153422
	444	ENSG00000186280	KDM4D	55693	Q6B0I6	lysine demethylase 4D [Source:HGNC Symbol;Acc:HGNC:25498]	NM_018039	2951	25.4323	-1.18164	0.330957	-3.57037	0.000356484	0.000992096
	445	ENSG00000136449	MYCBPAP	84073	Q8TBZ2	MYCBP associated protein [Source:HGNC Symbol;Acc:HGNC:19677]	NM_001366294	3135	23.0693	-1.18145	0.334647	-3.53044	0.000414871	0.00113892
	446	ENSG00000172733	PURG	29942	Q9UJV8	purine rich element binding protein G [Source:HGNC Symbol;Acc:HGNC:17930]	NM_001323312	2693	22.5055	-1.18108	0.333261	-3.54402	0.00039408	0.00108622
	447	ENSG00000130720	FIBCD1	84929	Q8N539	fibrinogen C domain containing 1 [Source:HGNC Symbol;Acc:HGNC:25922]	NM_001145106	3650	36.0293	-1.1789	0.281278	-4.19122	2.77461e-05	9.66208e-05
	448	ENSG00000240771	ARHGEF25	115557	Q86VW2	Rho guanine nucleotide exchange factor 25 [Source:HGNC Symbol;Acc:HGNC:30275]	NM_001111270	2246	151.896	-1.1775	0.180737	-6.51496	7.27075e-11	7.27902e-10
	449	ENSG00000139800	ZIC5	85416	Q96T25	Zic family member 5 [Source:HGNC Symbol;Acc:HGNC:20322]	NM_033132	4497	11.756	-1.17647	0.478486	-2.45872	0.0139432	0.027127
	450	ENSG00000181754	AMIGO1	57463	Q86WK6	adhesion molecule with Ig like domain 1 [Source:HGNC Symbol;Acc:HGNC:20824]	NM_020703	5130	41.774	-1.17613	0.290914	-4.04287	5.28008e-05	0.000174145
	451	ENSG00000132746	ALDH3B2	222	P48448	aldehyde dehydrogenase 3 family member B2 [Source:HGNC Symbol;Acc:HGNC:411]	NM_001393400	2650	63.605	-1.17507	0.216491	-5.4278	5.70513e-08	3.34989e-07
	452	ENSG00000178229	ZNF543	125919	Q08ER8	zinc finger protein 543 [Source:HGNC Symbol;Acc:HGNC:25281]	NM_213598	3690	64.6564	-1.17168	0.302864	-3.86865	0.000109437	0.000337235
	453	ENSG00000162194	LBHD1	79081	Q9BQE6	LBH domain containing 1 [Source:HGNC Symbol;Acc:HGNC:28351]	NM_001394596	1818	35.2333	-1.17164	0.265985	-4.40492	1.05821e-05	4.00561e-05
	454	ENSG00000261456	TUBB8	347688	Q3ZCM7	tubulin beta 8 class VIII [Source:HGNC Symbol;Acc:HGNC:20773]	NM_177987	1562	9.46021	-1.17113	0.503861	-2.32432	0.0201084	0.0375218
	455	ENSG00000136866	ZFP37	7539	Q9Y6Q3	ZFP37 zinc finger protein [Source:HGNC Symbol;Acc:HGNC:12863]	NM_003408	6277	73.4387	-1.16955	0.246628	-4.74216	2.11448e-06	9.18115e-06
	456	ENSG00000105419	MEIS3	56917	Q99687	Meis homeobox 3 [Source:HGNC Symbol;Acc:HGNC:29537]	NM_001009813	1758	367.646	-1.16906	0.122799	-9.52017	1.72898e-21	9.30849e-20
	457	ENSG00000141696	P3H4	10609	Q92791	prolyl 3-hydroxylase family member 4 (inactive) [Source:HGNC Symbol;Acc:HGNC:16946]	NM_006455	2352	777.616	-1.16771	0.11464	-10.1859	2.2919e-24	1.83438e-22
	458	ENSG00000147100	SLC16A2	6567	P36021	solute carrier family 16 member 2 [Source:HGNC Symbol;Acc:HGNC:10923]	NM_006517	4128	105.288	-1.16545	0.216423	-5.38505	7.24233e-08	4.17389e-07
	459	ENSG00000146955	RAB19	401409	A4D1S5	RAB19, member RAS oncogene family [Source:HGNC Symbol;Acc:HGNC:19982]	NM_001008749	2661	52.4925	-1.16528	0.338734	-3.44009	0.000581524	0.00155035
	460	ENSG00000205808	PLPP6	403313	Q8IY26	phospholipid phosphatase 6 [Source:HGNC Symbol;Acc:HGNC:23682]	NM_203453	2965	304.662	-1.16501	0.183402	-6.35221	2.12239e-10	1.95121e-09
	461	ENSG00000005471	ABCB4	5244	P21439	ATP binding cassette subfamily B member 4 [Source:HGNC Symbol;Acc:HGNC:45]	NM_000443	4293	14.9313	-1.16254	0.456008	-2.54939	0.0107912	0.0215637
	462	ENSG00000108309	RUNDC3A	10900	Q59EK9	RUN domain containing 3A [Source:HGNC Symbol;Acc:HGNC:16984]	NM_001144826	1675	113.855	-1.16	0.1585	-7.31862	2.50537e-13	3.81463e-12
	463	ENSG00000183625	CCR3	1232	P51677	C-C motif chemokine receptor 3 [Source:HGNC Symbol;Acc:HGNC:1604]	NM_178328	1786	63.0249	-1.15929	0.302163	-3.83664	0.000124731	0.000379673
	464	ENSG00000168772	CXXC4	80319	NA	CXXC finger protein 4 [Source:HGNC Symbol;Acc:HGNC:24593]	NM_025212	5569	149.614	-1.15852	0.139848	-8.28415	1.1896e-16	3.14017e-15
	465	ENSG00000214827	MTCP1	4515	P56278	mature T cell proliferation 1 [Source:HGNC Symbol;Acc:HGNC:7423]	NM_001018025	2184	12.8121	-1.15839	0.454293	-2.54987	0.0107762	0.0215394
	466	ENSG00000167244	IGF2	3481	P01344	insulin like growth factor 2 [Source:HGNC Symbol;Acc:HGNC:5466]	NM_001291861	4527	11.958	-1.15739	0.477043	-2.42617	0.015259	0.029321
	467	ENSG00000104883	PEX11G	92960	Q96HA9	peroxisomal biogenesis factor 11 gamma [Source:HGNC Symbol;Acc:HGNC:20208]	NM_080662	1078	16.819	-1.1562	0.405098	-2.85411	0.0043157	0.00946695
	468	ENSG00000212993	POU5F1B	5462	NA	POU class 5 homeobox 1B [Source:HGNC Symbol;Acc:HGNC:9223]	NM_001395745	1080	12.0325	-1.15295	0.424007	-2.71918	0.0065444	0.01376
	469	ENSG00000197632	SERPINB2	5055	P05120	serpin family B member 2 [Source:HGNC Symbol;Acc:HGNC:8584]	NM_001143818	2155	81.905	-1.15257	0.218444	-5.27628	1.31835e-07	7.21718e-07
	470	ENSG00000130347	RTN4IP1	84816	Q8WWV3	reticulon 4 interacting protein 1 [Source:HGNC Symbol;Acc:HGNC:18647]	NM_001318746	2893	167.08	-1.15191	0.209899	-5.4879	4.06743e-08	2.45969e-07
	471	ENSG00000169604	ANTXR1	84168	Q9H6X2	ANTXR cell adhesion molecule 1 [Source:HGNC Symbol;Acc:HGNC:21014]	NM_032208	5858	34.4766	-1.15173	0.370047	-3.11238	0.00185587	0.00440192
	472	ENSG00000074370	ATP2A3	489	Q93084	ATPase sarcoplasmic/endoplasmic reticulum Ca2+ transporting 3 [Source:HGNC Symbol;Acc:HGNC:813]	NM_005173	4695	210.992	-1.14957	0.138984	-8.27121	1.32609e-16	3.44577e-15
	473	ENSG00000092096	SLC22A17	51310	Q8WUG5	solute carrier family 22 member 17 [Source:HGNC Symbol;Acc:HGNC:23095]	NM_020372	2455	27.0392	-1.1494	0.296879	-3.87159	0.000108127	0.000333763
	474	ENSG00000136378	ADAMTS7	11173	Q9UKP4	ADAM metallopeptidase with thrombospondin type 1 motif 7 [Source:HGNC Symbol;Acc:HGNC:223]	NM_014272	5520	58.9603	-1.14895	0.298355	-3.85093	0.000117668	0.000360371
	475	ENSG00000101311	FERMT1	55612	Q9BQL6	FERM domain containing kindlin 1 [Source:HGNC Symbol;Acc:HGNC:15889]	NM_017671	4637	104.917	-1.14814	0.198061	-5.79691	6.75477e-09	4.76431e-08
	476	ENSG00000069812	HES2	54626	Q9Y543	hes family bHLH transcription factor 2 [Source:HGNC Symbol;Acc:HGNC:16005]	NM_019089	4262	57.726	-1.14623	0.26442	-4.33489	1.45832e-05	5.37495e-05
	477	ENSG00000184986	TMEM121	80757	Q9BTD3	transmembrane protein 121 [Source:HGNC Symbol;Acc:HGNC:20511]	NM_025268	1548	30.0689	-1.14408	0.306532	-3.73234	0.000189708	0.000557503
	478	ENSG00000058866	DGKG	1608	P49619	diacylglycerol kinase gamma [Source:HGNC Symbol;Acc:HGNC:2853]	NM_001346	5802	11.6253	-1.14356	0.478757	-2.38861	0.0169123	0.0321676
	479	ENSG00000183307	TMEM121B	27439	Q9BXQ6	transmembrane protein 121B [Source:HGNC Symbol;Acc:HGNC:1844]	NM_031890	5064	12.888	-1.14201	0.401621	-2.84351	0.00446198	0.00975215
	480	ENSG00000203499	IQANK1	642574	NA	IQ motif and ankyrin repeat containing 1 [Source:HGNC Symbol;Acc:HGNC:49576]	NM_001381875	2737	535.597	-1.14201	0.175932	-6.4912	8.51574e-11	8.41843e-10
	481	ENSG00000115318	LOXL3	84695	P58215	lysyl oxidase like 3 [Source:HGNC Symbol;Acc:HGNC:13869]	NM_032603	3689	39.8568	-1.14053	0.272826	-4.18045	2.90931e-05	0.000100959
	482	ENSG00000274286	ADRA2B	151	P18089	adrenoceptor alpha 2B [Source:HGNC Symbol;Acc:HGNC:282]	NM_000682	3696	122.984	-1.14032	0.155039	-7.35506	1.90838e-13	2.98149e-12
	483	ENSG00000004776	HSPB6	126393	O14558	heat shock protein family B (small) member 6 [Source:HGNC Symbol;Acc:HGNC:26511]	NM_144617	1460	12.2741	-1.13897	0.417207	-2.73	0.00633348	0.0133549
	484	ENSG00000204482	LST1	7940	O00453	leukocyte specific transcript 1 [Source:HGNC Symbol;Acc:HGNC:14189]	NM_205838	726	54.677	-1.13732	0.229683	-4.95169	7.3572e-07	3.48356e-06
	485	ENSG00000183479	TREX2	11219	Q9BQ50	three prime repair exonuclease 2 [Source:HGNC Symbol;Acc:HGNC:12270]	NM_080701	1071	30.8534	-1.13732	0.284302	-4.00039	6.32393e-05	0.000205404
	486	ENSG00000197776	KLHDC1	122773	Q8N7A1	kelch domain containing 1 [Source:HGNC Symbol;Acc:HGNC:19836]	NM_172193	2674	30.5626	-1.13693	0.299838	-3.7918	0.000149559	0.00044796
	487	ENSG00000090376	IRAK3	11213	Q9Y616	interleukin 1 receptor associated kinase 3 [Source:HGNC Symbol;Acc:HGNC:17020]	NM_007199	8328	160.832	-1.13654	0.164369	-6.91454	4.69374e-12	5.82032e-11
	488	ENSG00000187815	ZFP69	339559	Q49AA0	ZFP69 zinc finger protein [Source:HGNC Symbol;Acc:HGNC:24708]	NM_001320179	2796	59.2051	-1.13632	0.299627	-3.79245	0.00014917	0.000446971
	489	ENSG00000197013	ZNF429	353088	Q86V71	zinc finger protein 429 [Source:HGNC Symbol;Acc:HGNC:20817]	NM_001346914	4785	57.4111	-1.13614	0.270205	-4.20473	2.61396e-05	9.16019e-05
	490	ENSG00000157429	ZNF19	7567	P17023	zinc finger protein 19 [Source:HGNC Symbol;Acc:HGNC:12981]	NM_006961	3206	81.9537	-1.13613	0.193646	-5.86702	4.43691e-09	3.22836e-08
	491	ENSG00000181104	F2R	2149	P25116	coagulation factor II thrombin receptor [Source:HGNC Symbol;Acc:HGNC:3537]	NM_001311313	3727	647.216	-1.13569	0.134528	-8.44203	3.11873e-17	8.87414e-16
	492	ENSG00000139618	BRCA2	675	P51587	BRCA2 DNA repair associated [Source:HGNC Symbol;Acc:HGNC:1101]	NM_000059	11954	130.884	-1.13523	0.254979	-4.45225	8.49738e-06	3.26774e-05
	493	ENSG00000158055	GRHL3	57822	Q8TE85	grainyhead like transcription factor 3 [Source:HGNC Symbol;Acc:HGNC:25839]	NM_198173	2834	59.2018	-1.13513	0.281679	-4.02988	5.58045e-05	0.000183204
	494	ENSG00000155307	SAMSN1	64092	Q9NSI8	SAM domain, SH3 domain and nuclear localization signals 1 [Source:HGNC Symbol;Acc:HGNC:10528]	NM_022136	1860	16.0784	-1.1348	0.446506	-2.54152	0.0110371	0.0219876
	495	ENSG00000126391	FRMD8	83786	Q9BZ67	FERM domain containing 8 [Source:HGNC Symbol;Acc:HGNC:25462]	NM_001300832	3514	2029.18	-1.13469	0.0763781	-14.8562	6.34134e-50	9.49109e-47
	496	ENSG00000108947	EFNB3	1949	Q15768	ephrin B3 [Source:HGNC Symbol;Acc:HGNC:3228]	NM_001406	3216	54.7881	-1.13466	0.241704	-4.69441	2.67382e-06	1.13917e-05
	497	ENSG00000172379	ARNT2	9915	Q9HBZ2	aryl hydrocarbon receptor nuclear translocator 2 [Source:HGNC Symbol;Acc:HGNC:16876]	NM_014862	6523	34.9202	-1.13184	0.294916	-3.83784	0.00012412	0.00037812
	498	ENSG00000166704	ZNF606	80095	Q8WXB4	zinc finger protein 606 [Source:HGNC Symbol;Acc:HGNC:25879]	NM_001348024	4080	218.326	-1.12899	0.170085	-6.63782	3.18354e-11	3.39373e-10
	499	ENSG00000110799	VWF	7450	P04275	von Willebrand factor [Source:HGNC Symbol;Acc:HGNC:12726]	NM_000552	8830	27.9601	-1.12773	0.293009	-3.8488	0.000118699	0.000363233
	500	ENSG00000180884	ZNF792	126375	Q3KQV3	zinc finger protein 792 [Source:HGNC Symbol;Acc:HGNC:24751]	NM_175872	4068	265.927	-1.12771	0.231114	-4.87946	1.06377e-06	4.88837e-06
	501	ENSG00000178934	LGALS7B	3963	P47929	galectin 7B [Source:HGNC Symbol;Acc:HGNC:34447]	NM_001042507	499	13.3352	-1.12737	0.449141	-2.51006	0.0120712	0.0238633
	502	ENSG00000187860	CCDC157	550631	NA	coiled-coil domain containing 157 [Source:HGNC Symbol;Acc:HGNC:33854]	NM_001318335	1759	33.3272	-1.1263	0.319409	-3.5262	0.000421567	0.00115518
	503	ENSG00000162551	ALPL	249	P05186	alkaline phosphatase, biomineralization associated [Source:HGNC Symbol;Acc:HGNC:438]	NM_001369805	2536	15.281	-1.12464	0.422889	-2.65942	0.00782756	0.0161326
	504	ENSG00000204947	ZNF425	155054	Q6IV72	zinc finger protein 425 [Source:HGNC Symbol;Acc:HGNC:20690]	NM_001001661	3198	34.5044	-1.12463	0.24343	-4.61992	3.8388e-06	1.58366e-05
	505	ENSG00000173349	SFT2D3	84826	Q587I9	SFT2 domain containing 3 [Source:HGNC Symbol;Acc:HGNC:28767]	NM_032740	3746	326.768	-1.12445	0.172485	-6.5191	7.07284e-11	7.09988e-10
	506	ENSG00000189433	GJB4	127534	Q9NTQ9	gap junction protein beta 4 [Source:HGNC Symbol;Acc:HGNC:4286]	NM_153212	1444	76.4848	-1.12405	0.225869	-4.97657	6.47202e-07	3.09775e-06
	507	ENSG00000174007	CEP19	84984	Q96LK0	centrosomal protein 19 [Source:HGNC Symbol;Acc:HGNC:28209]	NM_001379470	2158	66.5949	-1.12402	0.213462	-5.26567	1.39677e-07	7.6186e-07
	508	ENSG00000171564	FGB	2244	P02675	fibrinogen beta chain [Source:HGNC Symbol;Acc:HGNC:3662]	NM_001184741	3641	93.9989	-1.12348	0.311001	-3.61245	0.000303321	0.000855437
	509	ENSG00000197496	SLC2A10	81031	O95528	solute carrier family 2 member 10 [Source:HGNC Symbol;Acc:HGNC:13444]	NM_030777	4227	1040.91	-1.12255	0.127734	-8.78819	1.51991e-18	5.35258e-17
	510	ENSG00000147234	FRMPD3	84443	NA	FERM and PDZ domain containing 3 [Source:HGNC Symbol;Acc:HGNC:29382]	NM_001388459	7573	112.691	-1.12226	0.162343	-6.91285	4.75015e-12	5.88539e-11
	511	ENSG00000136872	ALDOB	229	P05062	aldolase, fructose-bisphosphate B [Source:HGNC Symbol;Acc:HGNC:417]	NM_000035	2420	881.279	-1.12053	0.0586537	-19.1042	2.33171e-81	3.48987e-77
	512	ENSG00000117593	DARS2	55157	NA	aspartyl-tRNA synthetase 2, mitochondrial [Source:HGNC Symbol;Acc:HGNC:25538]	NM_001365212	3057	408.75	-1.11939	0.174422	-6.41772	1.38333e-10	1.32127e-09
	513	ENSG00000166446	CDYL2	124359	Q8N8U2	chromodomain Y like 2 [Source:HGNC Symbol;Acc:HGNC:23030]	NM_152342	8427	18.9097	-1.11938	0.405855	-2.75809	0.00581408	0.0123765
	514	ENSG00000197191	CYSRT1	375791	A8MQ03	cysteine rich tail 1 [Source:HGNC Symbol;Acc:HGNC:30529]	NM_199001	762	19.1295	-1.11816	0.380773	-2.93656	0.00331877	0.00746386
	515	ENSG00000173838	MARCHF10	162333	Q8NA82	membrane associated ring-CH-type finger 10 [Source:HGNC Symbol;Acc:HGNC:26655]	NM_001100875	3057	21.288	-1.11814	0.353733	-3.16098	0.0015724	0.00378439
	516	ENSG00000065675	PRKCQ	5588	Q04759	protein kinase C theta [Source:HGNC Symbol;Acc:HGNC:9410]	NM_001323267	3255	17.608	-1.11711	0.48947	-2.28229	0.0224723	0.0414241
	517	ENSG00000125841	NRSN2	80023	Q9GZP1	neurensin 2 [Source:HGNC Symbol;Acc:HGNC:16229]	NM_001323681	2088	16.3791	-1.11695	0.392724	-2.84411	0.00445356	0.00973798
	518	ENSG00000130701	RBBP8NL	140893	Q8NC74	RBBP8 N-terminal like [Source:HGNC Symbol;Acc:HGNC:16144]	NM_080833	2799	150.97	-1.11675	0.151877	-7.35302	1.93783e-13	3.0212e-12
	519	ENSG00000141497	ZMYND15	84225	Q9H091	zinc finger MYND-type containing 15 [Source:HGNC Symbol;Acc:HGNC:20997]	NM_001136046	2600	64.6432	-1.11663	0.202568	-5.51237	3.54028e-08	2.16363e-07
	520	ENSG00000213654	GPSM3	63940	Q9Y4H4	G protein signaling modulator 3 [Source:HGNC Symbol;Acc:HGNC:13945]	NM_001276501	1213	178.11	-1.11647	0.129001	-8.65473	4.94091e-18	1.61818e-16
	521	ENSG00000204147	ASAH2B	653308	P0C7U1	N-acylsphingosine amidohydrolase 2B [Source:HGNC Symbol;Acc:HGNC:23456]	NM_001321960	5145	79.0455	-1.11636	0.239347	-4.66419	3.09828e-06	1.30295e-05
	522	ENSG00000147041	SYTL5	94122	Q8TDW5	synaptotagmin like 5 [Source:HGNC Symbol;Acc:HGNC:15589]	NM_001163335	4751	420.738	-1.11409	0.112867	-9.8709	5.56625e-23	3.73588e-21
	523	ENSG00000003137	CYP26B1	56603	Q9NR63	cytochrome P450 family 26 subfamily B member 1 [Source:HGNC Symbol;Acc:HGNC:20581]	NM_019885	4556	14.7656	-1.11365	0.428476	-2.59911	0.00934662	0.0189093
	524	ENSG00000186272	ZNF17	7565	P17021	zinc finger protein 17 [Source:HGNC Symbol;Acc:HGNC:12958]	NM_001330617	2714	61.1934	-1.11309	0.229398	-4.85225	1.22069e-06	5.55322e-06
	525	ENSG00000104826	LHB	3972	P01229	luteinizing hormone subunit beta [Source:HGNC Symbol;Acc:HGNC:6584]	NM_000894	524	37.9715	-1.11296	0.288812	-3.85358	0.000116403	0.000356936
	526	ENSG00000167641	PPP1R14A	94274	Q96A00	protein phosphatase 1 regulatory inhibitor subunit 14A [Source:HGNC Symbol;Acc:HGNC:14871]	NM_033256	560	43.2559	-1.11153	0.258691	-4.29676	1.73315e-05	6.28241e-05
	527	ENSG00000235750	KIAA0040	9674	Q15053	KIAA0040 [Source:HGNC Symbol;Acc:HGNC:28950]	NM_014656	4548	642.209	-1.11135	0.157304	-7.065	1.60613e-12	2.15403e-11
	528	ENSG00000143315	PIGM	93183	Q9H3S5	phosphatidylinositol glycan anchor biosynthesis class M [Source:HGNC Symbol;Acc:HGNC:18858]	NM_145167	7038	232.604	-1.11113	0.186659	-5.9527	2.63757e-09	2.00265e-08
	529	ENSG00000168398	BDKRB2	624	P30411	bradykinin receptor B2 [Source:HGNC Symbol;Acc:HGNC:1030]	NM_001379692	3996	280.633	-1.10926	0.126358	-8.77875	1.65308e-18	5.80791e-17
	530	ENSG00000156509	FBXO43	286151	Q4G163	F-box protein 43 [Source:HGNC Symbol;Acc:HGNC:28521]	NM_001029860	3260	24.2394	-1.10833	0.423014	-2.62007	0.00879125	0.0179116
	531	ENSG00000182141	ZNF708	7562	P17019	zinc finger protein 708 [Source:HGNC Symbol;Acc:HGNC:12945]	NM_021269	4004	47.3628	-1.10811	0.292195	-3.79236	0.00014922	0.000447032
	532	ENSG00000153029	MR1	3140	Q95460	major histocompatibility complex, class I-related [Source:HGNC Symbol;Acc:HGNC:4975]	NM_001531	7911	189.696	-1.10711	0.212917	-5.19973	1.9958e-07	1.0544e-06
	533	ENSG00000118432	CNR1	1268	P21554	cannabinoid receptor 1 [Source:HGNC Symbol;Acc:HGNC:2159]	NM_033181	5312	9.57969	-1.10636	0.458156	-2.41481	0.0157436	0.0301748
	534	ENSG00000187688	TRPV2	51393	Q9Y5S1	transient receptor potential cation channel subfamily V member 2 [Source:HGNC Symbol;Acc:HGNC:18082]	NM_016113	2779	13.1252	-1.10417	0.479909	-2.30079	0.0214034	0.0396564
	535	ENSG00000141968	VAV1	7409	NA	vav guanine nucleotide exchange factor 1 [Source:HGNC Symbol;Acc:HGNC:12657]	NM_001258206	2825	108.823	-1.10402	0.156945	-7.03444	2.00059e-12	2.63119e-11
	536	ENSG00000179292	TMEM151A	256472	Q8N4L1	transmembrane protein 151A [Source:HGNC Symbol;Acc:HGNC:28497]	NM_153266	2538	385.914	-1.10304	0.159191	-6.92902	4.23765e-12	5.30309e-11
	537	ENSG00000148082	SHC3	53358	Q92529	SHC adaptor protein 3 [Source:HGNC Symbol;Acc:HGNC:18181]	NM_016848	9819	263.611	-1.10244	0.145745	-7.56412	3.90488e-14	6.95479e-13
	538	ENSG00000166741	NNMT	4837	P40261	nicotinamide N-methyltransferase [Source:HGNC Symbol;Acc:HGNC:7861]	NM_001372047	1867	1399.26	-1.10024	0.190233	-5.78366	7.30925e-09	5.12881e-08
	539	ENSG00000166143	PPP1R14D	54866	Q9NXH3	protein phosphatase 1 regulatory inhibitor subunit 14D [Source:HGNC Symbol;Acc:HGNC:14953]	NM_017726	750	25.6243	-1.09959	0.34016	-3.23256	0.00122686	0.00302462
	540	ENSG00000090612	ZNF268	10795	Q14587	zinc finger protein 268 [Source:HGNC Symbol;Acc:HGNC:13061]	NM_003415	13390	113.434	-1.09934	0.213385	-5.15191	2.57848e-07	1.33398e-06
	541	ENSG00000167117	ANKRD40CL	55018	Q53H64	ANKRD40 C-terminal like [Source:HGNC Symbol;Acc:HGNC:26080]	NM_001358683	832	11.506	-1.09862	0.492809	-2.2293	0.0257943	0.0467331
	542	ENSG00000002726	AOC1	26	P19801	amine oxidase copper containing 1 [Source:HGNC Symbol;Acc:HGNC:80]	NM_001091	2609	22.9542	-1.09847	0.321086	-3.42112	0.000623647	0.00165001
	543	ENSG00000000457	SCYL3	57147	Q8IZE3	SCY1 like pseudokinase 3 [Source:HGNC Symbol;Acc:HGNC:19285]	NM_020423	6308	254.04	-1.09784	0.157618	-6.96521	3.27922e-12	4.15581e-11
	544	ENSG00000152433	ZNF547	284306	Q8IVP9	zinc finger protein 547 [Source:HGNC Symbol;Acc:HGNC:26432]	NM_173631	2754	40.2199	-1.09532	0.233836	-4.68414	2.81144e-06	1.19313e-05
	545	ENSG00000168062	BATF2	116071	Q8N1L9	basic leucine zipper ATF-like transcription factor 2 [Source:HGNC Symbol;Acc:HGNC:25163]	NM_001300808	1949	311.8	-1.09423	0.336897	-3.24797	0.00116231	0.00288209
	546	ENSG00000186496	ZNF396	252884	Q96N95	zinc finger protein 396 [Source:HGNC Symbol;Acc:HGNC:18824]	NM_145756	2788	91.0237	-1.09256	0.22531	-4.84914	1.23995e-06	5.63568e-06
	547	ENSG00000177602	HASPIN	83903	Q8TF76	histone H3 associated protein kinase [Source:HGNC Symbol;Acc:HGNC:19682]	NM_031965	2797	113.218	-1.09202	0.28517	-3.82934	0.000128486	0.000389912
	548	ENSG00000187187	ZNF546	339327	Q86UE3	zinc finger protein 546 [Source:HGNC Symbol;Acc:HGNC:28671]	NM_178544	8000	18.9265	-1.09162	0.392464	-2.78146	0.00541151	0.0116137
	549	ENSG00000253537	PCDHGA7	56108	Q9Y5G6	protocadherin gamma subfamily A, 7 [Source:HGNC Symbol;Acc:HGNC:8705]	NM_032087	3262	28.9846	-1.09078	0.374009	-2.91644	0.00354046	0.00790307
	550	ENSG00000198959	TGM2	7052	P21980	transglutaminase 2 [Source:HGNC Symbol;Acc:HGNC:11778]	NM_001323316	4970	12937	-1.08913	0.202365	-5.38201	7.36603e-08	4.24028e-07
	551	ENSG00000117016	RIMS3	9783	Q9UJD0	regulating synaptic membrane exocytosis 3 [Source:HGNC Symbol;Acc:HGNC:21292]	NM_014747	7259	573.233	-1.0891	0.0839226	-12.9774	1.6428e-38	8.19595e-36
	552	ENSG00000269855	RNF225	646862	M0QZC1	ring finger protein 225 [Source:HGNC Symbol;Acc:HGNC:51249]	NM_001195135	1424	17.7021	-1.08864	0.389693	-2.7936	0.00521254	0.0112399
	553	ENSG00000163946	TASOR	23272	Q9UK61	transcription activation suppressor [Source:HGNC Symbol;Acc:HGNC:30314]	NM_015224	7119	1862.71	-1.08615	0.190656	-5.69691	1.21996e-08	8.15869e-08
	554	ENSG00000274750	H3C6	8353	P68431	H3 clustered histone 6 [Source:HGNC Symbol;Acc:HGNC:4769]	NM_001381999	2679	93.141	-1.08564	0.195869	-5.5427	2.9785e-08	1.84899e-07
	555	ENSG00000154678	PDE1C	5137	Q14123	phosphodiesterase 1C [Source:HGNC Symbol;Acc:HGNC:8776]	NM_001191057	4349	272.086	-1.08439	0.13249	-8.18469	2.73005e-16	6.69463e-15
	556	ENSG00000160051	IQCC	55721	Q4KMZ1	IQ motif containing C [Source:HGNC Symbol;Acc:HGNC:25545]	NM_018134	2012	104.849	-1.08405	0.174288	-6.21988	4.97531e-10	4.29691e-09
	557	ENSG00000178752	ERFE	151176	Q4G0M1	erythroferrone [Source:HGNC Symbol;Acc:HGNC:26727]	NM_001291832	2939	186.225	-1.0839	0.146257	-7.41095	1.25396e-13	2.04001e-12
	558	ENSG00000159640	ACE	1636	P12821	angiotensin I converting enzyme [Source:HGNC Symbol;Acc:HGNC:2707]	NM_000789	4962	230.159	-1.08203	0.114965	-9.41177	4.8785e-21	2.4258e-19
	559	ENSG00000066279	ASPM	259266	Q8IZT6	assembly factor for spindle microtubules [Source:HGNC Symbol;Acc:HGNC:19048]	NM_018136	10863	1497.5	-1.08145	0.239419	-4.51698	6.27275e-06	2.47781e-05
	560	ENSG00000260220	CCDC187	399693	NA	coiled-coil domain containing 187 [Source:HGNC Symbol;Acc:HGNC:30942]	NM_001378188	10119	14.9712	-1.08142	0.376849	-2.86963	0.00410957	0.00905195
	561	ENSG00000176022	B3GALT6	126792	Q96L58	beta-1,3-galactosyltransferase 6 [Source:HGNC Symbol;Acc:HGNC:17978]	NM_080605	2805	143.813	-1.08093	0.249633	-4.33007	1.49059e-05	5.48687e-05
	562	ENSG00000164867	NOS3	4846	P29474	nitric oxide synthase 3 [Source:HGNC Symbol;Acc:HGNC:7876]	NM_000603	4366	84.5964	-1.07892	0.200886	-5.37079	7.83911e-08	4.49188e-07
	563	ENSG00000130234	ACE2	59272	NA	angiotensin converting enzyme 2 [Source:HGNC Symbol;Acc:HGNC:13557]	NM_001386259	3149	361.381	-1.07678	0.119262	-9.02869	1.73741e-19	6.89755e-18
	564	ENSG00000206073	SERPINB4	6318	P48594	serpin family B member 4 [Source:HGNC Symbol;Acc:HGNC:10570]	NM_002974	1707	28.2737	-1.07677	0.331282	-3.2503	0.00115282	0.00286139
	565	ENSG00000105889	STEAP1B	256227	Q6NZ63	STEAP family member 1B [Source:HGNC Symbol;Acc:HGNC:41907]	NM_207342	1193	32.9135	-1.07574	0.282494	-3.80801	0.000140091	0.0004229
	566	ENSG00000164076	CAMKV	79012	Q8NCB2	CaM kinase like vesicle associated [Source:HGNC Symbol;Acc:HGNC:28788]	NM_024046	2998	21.4927	-1.07507	0.343516	-3.1296	0.00175045	0.0041738
	567	ENSG00000160703	NLRX1	79671	Q86UT6	NLR family member X1 [Source:HGNC Symbol;Acc:HGNC:29890]	NM_001282358	3665	206.139	-1.07467	0.138873	-7.73849	1.00603e-14	1.98645e-13
	568	ENSG00000197093	GAL3ST4	79690	Q96RP7	galactose-3-O-sulfotransferase 4 [Source:HGNC Symbol;Acc:HGNC:24145]	NM_024637	2405	124.804	-1.07462	0.2072	-5.18642	2.14371e-07	1.12658e-06
	569	ENSG00000188060	RAB42	115273	Q8N4Z0	RAB42, member RAS oncogene family [Source:HGNC Symbol;Acc:HGNC:28702]	NM_152304	1950	160.727	-1.07344	0.219417	-4.89222	9.9705e-07	4.60724e-06
	570	ENSG00000115556	PLCD4	84812	Q9BRC7	phospholipase C delta 4 [Source:HGNC Symbol;Acc:HGNC:9062]	NM_032726	3092	17.4473	-1.07205	0.402193	-2.66551	0.00768723	0.0158762
	571	ENSG00000155918	RAET1L	154064	Q5VY80	retinoic acid early transcript 1L [Source:HGNC Symbol;Acc:HGNC:16798]	NM_130900	1346	21.6295	-1.07145	0.350648	-3.05563	0.00224588	0.0052334
	572	ENSG00000108733	PEX12	5193	O00623	peroxisomal biogenesis factor 12 [Source:HGNC Symbol;Acc:HGNC:8854]	NM_000286	2617	83.8111	-1.07049	0.209117	-5.1191	3.06999e-07	1.56235e-06
	573	ENSG00000167549	CORO6	84940	Q6QEF8	coronin 6 [Source:HGNC Symbol;Acc:HGNC:21356]	NM_001388435	2677	104.812	-1.06847	0.186409	-5.73187	9.93265e-09	6.77584e-08
	574	ENSG00000152785	BMP3	651	P12645	bone morphogenetic protein 3 [Source:HGNC Symbol;Acc:HGNC:1070]	NM_001201	6087	10.8292	-1.06803	0.484632	-2.2038	0.0275387	0.0495755
	575	ENSG00000161082	CELF5	60680	Q8N6W0	CUGBP Elav-like family member 5 [Source:HGNC Symbol;Acc:HGNC:14058]	NM_021938	1896	12.1602	-1.06783	0.43846	-2.43541	0.0148749	0.0286862
	576	ENSG00000154127	UBASH3B	84959	Q8TF42	ubiquitin associated and SH3 domain containing B [Source:HGNC Symbol;Acc:HGNC:29884]	NM_001363365	6865	1702.44	-1.06708	0.144057	-7.40737	1.28832e-13	2.09136e-12
	577	ENSG00000101276	SLC52A3	113278	Q9NQ40	solute carrier family 52 member 3 [Source:HGNC Symbol;Acc:HGNC:16187]	NM_033409	2611	310.244	-1.0662	0.227791	-4.68057	2.86072e-06	1.21224e-05
	578	ENSG00000135476	ESPL1	9700	Q14674	extra spindle pole bodies like 1, separase [Source:HGNC Symbol;Acc:HGNC:16856]	NM_012291	6618	420.173	-1.06574	0.159904	-6.66487	2.64894e-11	2.86051e-10
	579	ENSG00000183150	GPR19	2842	Q15760	G protein-coupled receptor 19 [Source:HGNC Symbol;Acc:HGNC:4473]	NM_006143	1910	65.2533	-1.0635	0.206309	-5.1549	2.53764e-07	1.31467e-06
	580	ENSG00000145824	CXCL14	9547	NA	C-X-C motif chemokine ligand 14 [Source:HGNC Symbol;Acc:HGNC:10640]	NM_004887	1687	115.434	-1.06287	0.170706	-6.22634	4.77458e-10	4.13386e-09
	581	ENSG00000169951	ZNF764	92595	Q96H86	zinc finger protein 764 [Source:HGNC Symbol;Acc:HGNC:28200]	NM_033410	2738	208.975	-1.06285	0.179615	-5.91739	3.27081e-09	2.44161e-08
	582	ENSG00000092529	CAPN3	825	P20807	calpain 3 [Source:HGNC Symbol;Acc:HGNC:1480]	NM_173087	3045	22.7091	-1.06249	0.416183	-2.55295	0.0106816	0.0213675
	583	ENSG00000204644	ZFP57	346171	Q9NU63	ZFP57 zinc finger protein [Source:HGNC Symbol;Acc:HGNC:18791]	NM_001109809	2082	15.7082	-1.06217	0.417199	-2.54595	0.0108982	0.0217426
	584	ENSG00000157578	LCA5L	150082	O95447	lebercilin LCA5 like [Source:HGNC Symbol;Acc:HGNC:1255]	NM_001384292	2533	19.1513	-1.06142	0.317535	-3.34269	0.000829695	0.00212862
	585	ENSG00000105246	EBI3	10148	Q14213	Epstein-Barr virus induced 3 [Source:HGNC Symbol;Acc:HGNC:3129]	NM_005755	1158	12.2453	-1.06028	0.468563	-2.26284	0.0236456	0.0433388
	586	ENSG00000159792	PSKH1	5681	P11801	protein serine kinase H1 [Source:HGNC Symbol;Acc:HGNC:9529]	NM_006742	3497	474.671	-1.05983	0.197259	-5.37277	7.75344e-08	4.4462e-07
	587	ENSG00000269113	TRABD2B	388630	A6NFA1	TraB domain containing 2B [Source:HGNC Symbol;Acc:HGNC:44200]	NM_001194986	7524	17.0389	-1.05975	0.443415	-2.38998	0.0168493	0.0320681
	588	ENSG00000167131	CCDC103	388389	NA	coiled-coil domain containing 103 [Source:HGNC Symbol;Acc:HGNC:32700]	NM_001258399	849	18.631	-1.05965	0.383623	-2.76221	0.00574115	0.0122404
	589	ENSG00000183397	C19orf71	100128569	A6NCJ1	chromosome 19 open reading frame 71 [Source:HGNC Symbol;Acc:HGNC:34496]	NM_001135580	654	53.1366	-1.05949	0.20459	-5.17859	2.2357e-07	1.17081e-06
	590	ENSG00000102870	ZNF629	23361	Q9UEG4	zinc finger protein 629 [Source:HGNC Symbol;Acc:HGNC:29008]	NM_001080417	6083	808.365	-1.05829	0.166132	-6.37018	1.88809e-10	1.75196e-09
	591	ENSG00000179546	HTR1D	3352	P28221	5-hydroxytryptamine receptor 1D [Source:HGNC Symbol;Acc:HGNC:5289]	NM_000864	3319	47.3245	-1.05682	0.239893	-4.40539	1.05594e-05	4.00006e-05
	592	ENSG00000104537	ANXA13	312	P27216	annexin A13 [Source:HGNC Symbol;Acc:HGNC:536]	NM_001003954	1588	109.88	-1.0567	0.191901	-5.50646	3.6612e-08	2.23207e-07
	593	ENSG00000152457	DCLRE1C	64421	NA	DNA cross-link repair 1C [Source:HGNC Symbol;Acc:HGNC:17642]	NM_001350965	2910	376.082	-1.05589	0.173726	-6.0779	1.21767e-09	9.83533e-09
	594	ENSG00000196981	WDR5B	54554	Q86VZ2	WD repeat domain 5B [Source:HGNC Symbol;Acc:HGNC:17826]	NM_019069	4217	183.166	-1.05516	0.190847	-5.52882	3.22384e-08	1.98892e-07
	595	ENSG00000198208	RPS6KL1	83694	Q9Y6S9	ribosomal protein S6 kinase like 1 [Source:HGNC Symbol;Acc:HGNC:20222]	NM_001370257	5322	34.1596	-1.0536	0.315503	-3.33943	0.000839505	0.00215189
	596	ENSG00000157064	NMNAT2	23057	Q9BZQ4	nicotinamide nucleotide adenylyltransferase 2 [Source:HGNC Symbol;Acc:HGNC:16789]	NM_170706	5448	102.227	-1.05142	0.234337	-4.48681	7.2299e-06	2.81577e-05
	597	ENSG00000196814	MVB12B	89853	Q9H7P6	multivesicular body subunit 12B [Source:HGNC Symbol;Acc:HGNC:23368]	NM_033446	4838	13.4372	-1.05045	0.477111	-2.20169	0.0276873	0.0498312
	598	ENSG00000171557	FGG	2266	P02679	fibrinogen gamma chain [Source:HGNC Symbol;Acc:HGNC:3694]	NM_000509	1760	12.8507	-1.05037	0.460668	-2.2801	0.0226019	0.0416348
	599	ENSG00000005961	ITGA2B	3674	P08514	integrin subunit alpha 2b [Source:HGNC Symbol;Acc:HGNC:6138]	NM_000419	3479	79.7476	-1.04926	0.206838	-5.07286	3.91873e-07	1.96081e-06
	600	ENSG00000196218	RYR1	6261	P21817	ryanodine receptor 1 [Source:HGNC Symbol;Acc:HGNC:10483]	NM_000540	15400	47.4089	-1.04877	0.23352	-4.49116	7.08378e-06	2.76678e-05
	601	ENSG00000134757	DSG3	1830	P32926	desmoglein 3 [Source:HGNC Symbol;Acc:HGNC:3050]	NM_001944	5579	83.1633	-1.04855	0.208978	-5.01752	5.23427e-07	2.55433e-06
	602	ENSG00000180720	CHRM4	1132	P08173	cholinergic receptor muscarinic 4 [Source:HGNC Symbol;Acc:HGNC:1953]	NM_001366692	3044	24.0129	-1.04766	0.346818	-3.02079	0.00252115	0.00582135
	603	ENSG00000065457	ADAT1	23536	Q9BUB4	adenosine deaminase tRNA specific 1 [Source:HGNC Symbol;Acc:HGNC:228]	NM_001324448	5757	282.192	-1.04642	0.195496	-5.35267	8.66672e-08	4.92276e-07
	604	ENSG00000108469	RECQL5	9400	O94762	RecQ like helicase 5 [Source:HGNC Symbol;Acc:HGNC:9950]	NM_004259	3669	1108.73	-1.04631	0.100144	-10.4481	1.49507e-25	1.4819e-23
	605	ENSG00000041515	MYO16	23026	Q9Y6X6	myosin XVI [Source:HGNC Symbol;Acc:HGNC:29822]	NM_015011	6864	14.3957	-1.04589	0.427163	-2.44846	0.0143468	0.027775
	606	ENSG00000010361	FUZ	80199	Q9BT04	fuzzy planar cell polarity protein [Source:HGNC Symbol;Acc:HGNC:26219]	NM_025129	1728	459.8	-1.04538	0.0962239	-10.864	1.71074e-27	2.22649e-25
	607	ENSG00000101353	MROH8	140699	NA	maestro heat like repeat family member 8 [Source:HGNC Symbol;Acc:HGNC:16125]	NM_152503	3413	13.2241	-1.04401	0.460292	-2.26815	0.0233199	0.0428098
	608	ENSG00000213901	SLC23A3	151295	Q6PIS1	solute carrier family 23 member 3 [Source:HGNC Symbol;Acc:HGNC:20601]	NM_001144889	2322	18.2975	-1.04247	0.38669	-2.69587	0.00702044	0.0146374
	609	ENSG00000221886	ZBED8	63920	Q8IZ13	zinc finger BED-type containing 8 [Source:HGNC Symbol;Acc:HGNC:30804]	NM_022090	2808	191.151	-1.04192	0.152946	-6.81229	9.60551e-12	1.11533e-10
	610	ENSG00000168631	MUCL3	135656	NA	mucin like 3 [Source:HGNC Symbol;Acc:HGNC:21666]	NM_080870	5313	27.6381	-1.04073	0.303182	-3.43269	0.000597625	0.00158734
	611	ENSG00000132763	MMACHC	25974	Q9Y4U1	metabolism of cobalamin associated C [Source:HGNC Symbol;Acc:HGNC:24525]	NM_015506	5049	105.44	-1.03897	0.316708	-3.28054	0.0010361	0.00260277
	612	ENSG00000164825	DEFB1	1672	P60022	defensin beta 1 [Source:HGNC Symbol;Acc:HGNC:2766]	NM_005218	375	430.764	-1.03887	0.0853267	-12.1752	4.21349e-34	1.31382e-31
	613	ENSG00000172638	EFEMP2	30008	O95967	EGF containing fibulin extracellular matrix protein 2 [Source:HGNC Symbol;Acc:HGNC:3219]	NM_016938	1934	299.002	-1.03877	0.174414	-5.95576	2.58873e-09	1.97078e-08
	614	ENSG00000175283	DOLK	22845	Q9UPQ8	dolichol kinase [Source:HGNC Symbol;Acc:HGNC:23406]	NM_014908	2074	107.141	-1.03875	0.216807	-4.79115	1.65824e-06	7.32769e-06
	615	ENSG00000155850	SLC26A2	1836	P50443	solute carrier family 26 member 2 [Source:HGNC Symbol;Acc:HGNC:10994]	NM_000112	8054	508.297	-1.03842	0.126506	-8.20847	2.24024e-16	5.55128e-15
	616	ENSG00000165810	BTNL9	153579	Q6UXG8	butyrophilin like 9 [Source:HGNC Symbol;Acc:HGNC:24176]	NM_001308245	1626	82.1039	-1.03795	0.190244	-5.45592	4.87198e-08	2.90167e-07
	617	ENSG00000081386	ZNF510	22869	Q9Y2H8	zinc finger protein 510 [Source:HGNC Symbol;Acc:HGNC:29161]	NM_001314060	6507	194.945	-1.03769	0.192491	-5.39086	7.01196e-08	4.05048e-07
	618	ENSG00000124143	ARHGAP40	343578	Q5TG30	Rho GTPase activating protein 40 [Source:HGNC Symbol;Acc:HGNC:16226]	NM_001164431	2967	47.3311	-1.03767	0.230392	-4.50394	6.67046e-06	2.62108e-05
	619	ENSG00000153404	PLEKHG4B	153478	NA	pleckstrin homology and RhoGEF domain containing G4B [Source:HGNC Symbol;Acc:HGNC:29399]	NM_052909	12591	30.0221	-1.03672	0.288239	-3.59673	0.000322239	0.000904021
	620	ENSG00000145715	RASA1	5921	P20936	RAS p21 protein activator 1 [Source:HGNC Symbol;Acc:HGNC:9871]	NM_002890	4746	3606.77	-1.03655	0.140745	-7.36472	1.77515e-13	2.80556e-12
	621	ENSG00000205060	SLC35B4	84912	Q969S0	solute carrier family 35 member B4 [Source:HGNC Symbol;Acc:HGNC:20584]	NM_032826	6676	133.324	-1.03565	0.21475	-4.82257	1.4172e-06	6.3621e-06
	622	ENSG00000134897	BIVM	54841	Q86UB2	basic, immunoglobulin-like variable motif containing [Source:HGNC Symbol;Acc:HGNC:16034]	NM_017693	3789	80.7275	-1.03551	0.207038	-5.00156	5.68692e-07	2.75278e-06
	623	ENSG00000145908	ZNF300	91975	Q96RE9	zinc finger protein 300 [Source:HGNC Symbol;Acc:HGNC:13091]	NM_001172832	3226	170.655	-1.03531	0.19278	-5.37041	7.85578e-08	4.49971e-07
	624	ENSG00000230561	CCDC192	728586	P0DO97	coiled-coil domain containing 192 [Source:HGNC Symbol;Acc:HGNC:49566]	NM_001317938	916	67.7316	-1.0353	0.196929	-5.25725	1.46222e-07	7.94087e-07
	625	ENSG00000177854	TMEM187	8269	Q14656	transmembrane protein 187 [Source:HGNC Symbol;Acc:HGNC:13705]	NM_003492	1452	166.724	-1.03515	0.207546	-4.98756	6.11479e-07	2.93805e-06
	626	ENSG00000012048	BRCA1	672	P38398	BRCA1 DNA repair associated [Source:HGNC Symbol;Acc:HGNC:1100]	NM_007294	7088	665.361	-1.03428	0.187585	-5.51366	3.51445e-08	2.1496e-07
	627	ENSG00000143001	TMEM61	199964	Q8N0U2	transmembrane protein 61 [Source:HGNC Symbol;Acc:HGNC:27296]	NM_182532	1256	98.6754	-1.03355	0.158751	-6.51052	7.4892e-11	7.47771e-10
	628	ENSG00000197385	ZNF860	344787	A6NHJ4	zinc finger protein 860 [Source:HGNC Symbol;Acc:HGNC:34513]	NM_001137674	3217	98.3579	-1.03091	0.191587	-5.38089	7.41175e-08	4.26496e-07
	629	ENSG00000126217	MCF2L	23263	O15068	MCF.2 cell line derived transforming sequence like [Source:HGNC Symbol;Acc:HGNC:14576]	NM_001112732	6427	263.084	-1.03091	0.12069	-8.54179	1.32153e-17	4.00391e-16
	630	ENSG00000167916	KRT24	192666	Q2M2I5	keratin 24 [Source:HGNC Symbol;Acc:HGNC:18527]	NM_019016	1883	30.6748	-1.03072	0.29994	-3.43643	0.000589443	0.00156839
	631	ENSG00000166246	DNAAF8	146562	Q8IYS4	dynein axonemal assembly factor 8 [Source:HGNC Symbol;Acc:HGNC:25081]	NM_139170	2457	22.763	-1.02906	0.323932	-3.17676	0.00148928	0.00360505
	632	ENSG00000117013	KCNQ4	9132	P56696	potassium voltage-gated channel subfamily Q member 4 [Source:HGNC Symbol;Acc:HGNC:6298]	NM_004700	4324	12.0748	-1.02877	0.462081	-2.22638	0.0259884	0.0470566
	633	ENSG00000185347	TEDC1	283643	Q86SX3	tubulin epsilon and delta complex 1 [Source:HGNC Symbol;Acc:HGNC:20127]	NM_001198983	1947	247.193	-1.02856	0.15044	-6.83702	8.08596e-12	9.55944e-11
	634	ENSG00000163389	POGLUT1	56983	Q8NBL1	protein O-glucosyltransferase 1 [Source:HGNC Symbol;Acc:HGNC:22954]	NM_152305	3508	74.4722	-1.02856	0.245204	-4.1947	2.73232e-05	9.53032e-05
	635	ENSG00000136002	ARHGEF4	50649	NA	Rho guanine nucleotide exchange factor 4 [Source:HGNC Symbol;Acc:HGNC:684]	NM_001367493	6735	95.9293	-1.02781	0.166583	-6.16999	6.8296e-10	5.76529e-09
	636	ENSG00000186854	TRABD2A	129293	Q86V40	TraB domain containing 2A [Source:HGNC Symbol;Acc:HGNC:27013]	NM_001080824	1844	38.9899	-1.02733	0.313517	-3.27678	0.00104996	0.00263459
	637	ENSG00000256087	ZNF432	9668	O94892	zinc finger protein 432 [Source:HGNC Symbol;Acc:HGNC:20810]	NM_001322285	4513	214.956	-1.02574	0.165267	-6.20655	5.41599e-10	4.64002e-09
	638	ENSG00000170915	PAQR8	85315	Q8TEZ7	progestin and adipoQ receptor family member 8 [Source:HGNC Symbol;Acc:HGNC:15708]	NM_133367	4715	898.121	-1.02551	0.143231	-7.15983	8.07765e-13	1.13307e-11
	639	ENSG00000243667	DNAAF10	116143	Q96MX6	dynein axonemal assembly factor 10 [Source:HGNC Symbol;Acc:HGNC:25176]	NM_138458	2591	108.326	-1.02494	0.156749	-6.53876	6.20293e-11	6.29418e-10
	640	ENSG00000256294	ZNF225	7768	Q9UK10	zinc finger protein 225 [Source:HGNC Symbol;Acc:HGNC:13018]	NM_001321685	4447	216.154	-1.02481	0.156977	-6.5284	6.6474e-11	6.70881e-10
	641	ENSG00000159184	HOXB13	10481	Q92826	homeobox B13 [Source:HGNC Symbol;Acc:HGNC:5112]	NM_006361	3039	88.6194	-1.02249	0.193057	-5.29629	1.18177e-07	6.54851e-07
	642	ENSG00000125388	GRK4	2868	P32298	G protein-coupled receptor kinase 4 [Source:HGNC Symbol;Acc:HGNC:4543]	NM_182982	2372	15.8088	-1.01978	0.365576	-2.78952	0.00527868	0.011371
	643	ENSG00000103021	CCDC113	29070	Q9H0I3	coiled-coil domain containing 113 [Source:HGNC Symbol;Acc:HGNC:25002]	NM_014157	5272	101.961	-1.01645	0.169823	-5.98534	2.15944e-09	1.66768e-08
	644	ENSG00000163286	ALPG	251	P10696	alkaline phosphatase, germ cell [Source:HGNC Symbol;Acc:HGNC:441]	NM_031313	2492	16.3029	-1.0157	0.384642	-2.64065	0.00827481	0.0169703
	645	ENSG00000171103	TRMT61B	55006	Q9BVS5	tRNA methyltransferase 61B [Source:HGNC Symbol;Acc:HGNC:26070]	NM_017910	1844	218.286	-1.01445	0.149537	-6.7839	1.16975e-11	1.34468e-10
	646	ENSG00000079337	RAPGEF3	10411	O95398	Rap guanine nucleotide exchange factor 3 [Source:HGNC Symbol;Acc:HGNC:16629]	NM_001098531	6300	204.903	-1.01285	0.122733	-8.2525	1.55116e-16	3.96522e-15
	647	ENSG00000136870	ZNF189	7743	O75820	zinc finger protein 189 [Source:HGNC Symbol;Acc:HGNC:12980]	NM_001278231	3134	875.729	-1.0125	0.17363	-5.83138	5.49716e-09	3.931e-08
	648	ENSG00000143355	LHX9	56956	Q9NQ69	LIM homeobox 9 [Source:HGNC Symbol;Acc:HGNC:14222]	NM_001370213	1623	116.667	-1.01216	0.222123	-4.55675	5.19502e-06	2.08611e-05
	649	ENSG00000204613	TRIM10	10107	Q9UDY6	tripartite motif containing 10 [Source:HGNC Symbol;Acc:HGNC:10072]	NM_006778	3825	280.984	-1.01158	0.132683	-7.62408	2.45777e-14	4.51316e-13
	650	ENSG00000171357	LURAP1	541468	Q96LR2	leucine rich adaptor protein 1 [Source:HGNC Symbol;Acc:HGNC:32327]	NM_001013615	1849	26.5546	-1.0113	0.316971	-3.19051	0.0014202	0.00344732
	651	ENSG00000057657	PRDM1	639	O75626	PR/SET domain 1 [Source:HGNC Symbol;Acc:HGNC:9346]	NM_001198	5148	41.6189	-1.0111	0.298955	-3.3821	0.000719333	0.00187272
	652	ENSG00000184860	SDR42E1	93517	Q8WUS8	short chain dehydrogenase/reductase family 42E, member 1 [Source:HGNC Symbol;Acc:HGNC:29834]	NM_145168	11548	509.502	-1.0098	0.156099	-6.469	9.86558e-11	9.64456e-10
	653	ENSG00000120784	ZFP30	22835	Q9Y2G7	ZFP30 zinc finger protein [Source:HGNC Symbol;Acc:HGNC:29555]	NM_014898	6090	113.892	-1.00937	0.179846	-5.61242	1.99522e-08	1.28e-07
	654	ENSG00000185739	SRL	6345	Q86TD4	sarcalumenin [Source:HGNC Symbol;Acc:HGNC:11295]	NM_001098814	4214	18.6293	-1.00872	0.413003	-2.4424	0.01459	0.0282166
	655	ENSG00000165730	STOX1	219736	Q6ZVD7	storkhead box 1 [Source:HGNC Symbol;Acc:HGNC:23508]	NM_152709	3387	22.5606	-1.00794	0.402079	-2.50682	0.0121824	0.0240578
	656	ENSG00000163449	TMEM169	92691	Q96HH4	transmembrane protein 169 [Source:HGNC Symbol;Acc:HGNC:25130]	NM_001142311	3322	165.811	-1.0073	0.252302	-3.99243	6.54001e-05	0.000211779
	657	ENSG00000128655	PDE11A	50940	Q9HCR9	phosphodiesterase 11A [Source:HGNC Symbol;Acc:HGNC:8773]	NM_016953	9305	37.8398	-1.00681	0.295983	-3.40158	0.000669987	0.00175678
	658	ENSG00000182810	DDX28	55794	Q9NUL7	DEAD-box helicase 28 [Source:HGNC Symbol;Acc:HGNC:17330]	NM_018380	2317	131.722	-1.00601	0.198852	-5.05908	4.21274e-07	2.09285e-06
	659	ENSG00000078237	TIGAR	57103	Q9NQ88	TP53 induced glycolysis regulatory phosphatase [Source:HGNC Symbol;Acc:HGNC:1185]	NM_020375	8209	117.233	-1.00589	0.178905	-5.62245	1.88267e-08	1.21404e-07
	660	ENSG00000234602	MCIDAS	345643	D6RGH6	multiciliate differentiation and DNA synthesis associated cell cycle protein [Source:HGNC Symbol;Acc:HGNC:40050]	NM_001190787	2137	24.627	-1.00572	0.343755	-2.92567	0.00343712	0.00769995
	661	ENSG00000122783	CYREN	78996	Q9BWK5	cell cycle regulator of NHEJ [Source:HGNC Symbol;Acc:HGNC:22432]	NM_001243755	1349	454.284	-1.00544	0.150868	-6.66437	2.65807e-11	2.8683e-10
	662	ENSG00000079257	LXN	56925	Q9BS40	latexin [Source:HGNC Symbol;Acc:HGNC:13347]	NM_020169	1071	2155.07	-1.00507	0.115784	-8.68057	3.93792e-18	1.31267e-16
	663	ENSG00000171791	BCL2	596	P10415	BCL2 apoptosis regulator [Source:HGNC Symbol;Acc:HGNC:990]	NM_000633	6881	24.0679	-1.00164	0.353163	-2.8362	0.00456544	0.00995933
	664	ENSG00000187792	ZNF70	7621	Q9UC06	zinc finger protein 70 [Source:HGNC Symbol;Acc:HGNC:13140]	NM_021916	6940	70.9789	-1.0011	0.217646	-4.59969	4.23122e-06	1.72888e-05
	665	ENSG00000159915	ZNF233	353355	NA	zinc finger protein 233 [Source:HGNC Symbol;Acc:HGNC:30946]	NM_001330529	2938	68.9451	-1.0009	0.232242	-4.30975	1.6344e-05	5.95765e-05

## Sheet: Table S9 DEGs contrast C (UP)
		Tab.S9 Upregulated DEGs in contrast C
		ENSEMBL_gene_ID	gene_symbol	entrezgene_id	uniprotswissprot	description	refseq_mrna	transcript_length	baseMean	log2FoldChange	lfcSE	stat	pvalue	padj
TOP 20	1	ENSG00000288825	H2AC18	8337	Q6FI13	H2A clustered histone 18 [Source:HGNC Symbol;Acc:HGNC:4736]	NM_003516	533	3.78463	4.28035	1.38132	3.09873	0.0019435	0.00459025
	2	ENSG00000117215	PLA2G2D	26279	Q9UNK4	phospholipase A2 group IID [Source:HGNC Symbol;Acc:HGNC:9033]	NM_012400	2651	1.14585	3.69018	1.55443	2.37397	0.017598	0.0333193
	3	ENSG00000183722	LHFPL6	10186	Q9Y693	LHFPL tetraspan subfamily member 6 [Source:HGNC Symbol;Acc:HGNC:6586]	NM_005780	2132	2.54943	3.41813	1.39044	2.45831	0.0139593	0.0271548
	4	ENSG00000249884	RNF103-CHMP3	100526767	NA	RNF103-CHMP3 readthrough [Source:HGNC Symbol;Acc:HGNC:38847]	NM_001198954	1135	5.76499	2.47977	0.883225	2.80763	0.00499074	0.0108021
	5	ENSG00000141434	MEP1B	4225	NA	meprin A subunit beta [Source:HGNC Symbol;Acc:HGNC:7020]	NM_001308171	2308	7.43448	2.44495	0.855434	2.85814	0.00426135	0.00935596
	6	ENSG00000255150	EID3	493861	Q8N140	EP300 interacting inhibitor of differentiation 3 [Source:HGNC Symbol;Acc:HGNC:32961]	NM_001008394	1467	20.2137	2.35787	0.550751	4.28119	1.85897e-05	6.69953e-05
	7	ENSG00000186399	GOLGA8R	101059918	I6L899	golgin A8 family member R [Source:HGNC Symbol;Acc:HGNC:44407]	NM_001282484	5172	4.09145	2.08257	0.93411	2.22947	0.0257825	0.0467175
	8	ENSG00000184260	H2AC20	8338	Q16777	H2A clustered histone 20 [Source:HGNC Symbol;Acc:HGNC:4738]	NM_003517	494	16.7533	2.07576	0.582585	3.56302	0.000366618	0.00101708
	9	ENSG00000158258	CLSTN2	64084	Q9H4D0	calsyntenin 2 [Source:HGNC Symbol;Acc:HGNC:17448]	NM_022131	14202	66.8172	2.02233	0.239526	8.44306	3.09131e-17	8.81288e-16
	10	ENSG00000148926	ADM	133	P35318	adrenomedullin [Source:HGNC Symbol;Acc:HGNC:259]	NM_001124	1492	3485.64	2.01097	0.19584	10.2685	9.77423e-25	8.50529e-23
	11	ENSG00000176046	NUPR1	26471	O60356	nuclear protein 1, transcriptional regulator [Source:HGNC Symbol;Acc:HGNC:29990]	NM_012385	5291	384.882	1.99768	0.157009	12.7234	4.38465e-37	1.68269e-34
	12	ENSG00000198355	PIM3	415116	Q86V86	Pim-3 proto-oncogene, serine/threonine kinase [Source:HGNC Symbol;Acc:HGNC:19310]	NM_001001852	2102	17258.9	1.99445	0.133293	14.9629	1.28277e-50	2.13325e-47
	13	ENSG00000276903	H2AC16	8332	P0C0S8	H2A clustered histone 16 [Source:HGNC Symbol;Acc:HGNC:4730]	NM_003511	482	5.88435	1.98273	0.809186	2.45028	0.0142747	0.0276614
	14	ENSG00000168298	H1-4	3008	P10412	H1.4 linker histone, cluster member [Source:HGNC Symbol;Acc:HGNC:4718]	NM_005321	787	32.4817	1.96918	0.550597	3.57644	0.000348304	0.000970956
	15	ENSG00000216490	IFI30	10437	P13284	IFI30 lysosomal thiol reductase [Source:HGNC Symbol;Acc:HGNC:5398]	NM_006332	988	21.5229	1.96683	0.479438	4.10236	4.08956e-05	0.000137733
	16	ENSG00000186352	ANKRD37	353322	Q7Z713	ankyrin repeat domain 37 [Source:HGNC Symbol;Acc:HGNC:29593]	NM_181726	784	443.34	1.92488	0.352962	5.45351	4.93842e-08	2.93773e-07
	17	ENSG00000213782	DDX47	51202	Q9H0S4	DEAD-box helicase 47 [Source:HGNC Symbol;Acc:HGNC:18682]	NM_201224	1698	136.598	1.87955	0.224325	8.37868	5.35225e-17	1.45245e-15
	18	ENSG00000186480	INSIG1	3638	O15503	insulin induced gene 1 [Source:HGNC Symbol;Acc:HGNC:6083]	NM_001346592	2908	20801.5	1.87934	0.181998	10.3262	5.36614e-25	4.78065e-23
	19	ENSG00000178404	CEP295NL	100653515	Q96MC4	CEP295 N-terminal like [Source:HGNC Symbol;Acc:HGNC:44659]	NM_001243540	2091	20.9513	1.81328	0.487683	3.71816	0.000200683	0.000586773
	20	ENSG00000161960	EIF4A1	1973	P60842	eukaryotic translation initiation factor 4A1 [Source:HGNC Symbol;Acc:HGNC:3282]	NM_001416	1758	282.039	1.80026	0.268786	6.69772	2.11699e-11	2.32465e-10
	21	ENSG00000243955	GSTA1	2938	P08263	glutathione S-transferase alpha 1 [Source:HGNC Symbol;Acc:HGNC:4626]	NM_001319059	1218	4.40072	1.78685	0.768477	2.32518	0.0200624	0.0374406
	22	ENSG00000175906	ARL4D	379	P49703	ADP ribosylation factor like GTPase 4D [Source:HGNC Symbol;Acc:HGNC:656]	NM_001661	1578	520.464	1.73544	0.173162	10.022	1.21971e-23	8.94876e-22
	23	ENSG00000143199	ADCY10	55811	Q96PN6	adenylate cyclase 10 [Source:HGNC Symbol;Acc:HGNC:21285]	NM_001167749	4966	73.6579	1.72291	0.236659	7.28013	3.33509e-13	4.9471e-12
	24	ENSG00000130598	TNNI2	7136	P48788	troponin I2, fast skeletal type [Source:HGNC Symbol;Acc:HGNC:11946]	NM_003282	751	14.838	1.72254	0.444632	3.87407	0.000107031	0.000330842
	25	ENSG00000150750	C11orf53	341032	NA	chromosome 11 open reading frame 53 [Source:HGNC Symbol;Acc:HGNC:30527]	NM_198498	1343	10.3835	1.71481	0.596454	2.87501	0.00404013	0.00890947
	26	ENSG00000167772	ANGPTL4	51129	Q9BY76	angiopoietin like 4 [Source:HGNC Symbol;Acc:HGNC:16039]	NM_139314	1872	1343.1	1.71078	0.0934724	18.3026	7.89447e-75	5.90783e-71
	27	ENSG00000136244	IL6	3569	P05231	interleukin 6 [Source:HGNC Symbol;Acc:HGNC:6018]	NM_000600	1127	270.894	1.67975	0.164685	10.1997	1.98785e-24	1.60822e-22
	28	ENSG00000140465	CYP1A1	1543	P04798	cytochrome P450 family 1 subfamily A member 1 [Source:HGNC Symbol;Acc:HGNC:2595]	NM_000499	2603	6437.87	1.67775	0.138305	12.1308	7.25629e-34	2.1721e-31
	29	ENSG00000275713	H2BC9	8345	Q93079	H2B clustered histone 9 [Source:HGNC Symbol;Acc:HGNC:4755]	NM_003524	462	72.5697	1.66734	0.2855	5.84008	5.21769e-09	3.75087e-08
	30	ENSG00000179598	PLD6	201164	Q8N2A8	phospholipase D family member 6 [Source:HGNC Symbol;Acc:HGNC:30447]	NM_178836	2578	257.877	1.6304	0.174328	9.35249	8.56104e-21	4.1467e-19
	31	ENSG00000114480	GBE1	2632	Q04446	1,4-alpha-glucan branching enzyme 1 [Source:HGNC Symbol;Acc:HGNC:4180]	NM_000158	2941	2740.33	1.60497	0.15393	10.4266	1.87519e-25	1.82247e-23
	32	ENSG00000175197	DDIT3	1649	P35638	DNA damage inducible transcript 3 [Source:HGNC Symbol;Acc:HGNC:2726]	NM_001195055	1067	2371.25	1.60176	0.1467	10.9186	9.38947e-28	1.23274e-25
	33	ENSG00000153707	PTPRD	5789	P23468	protein tyrosine phosphatase receptor type D [Source:HGNC Symbol;Acc:HGNC:9668]	NM_002839	10389	12.774	1.59833	0.471755	3.38805	0.00070392	0.00183707
	34	ENSG00000187837	H1-2	3006	P16403	H1.2 linker histone, cluster member [Source:HGNC Symbol;Acc:HGNC:4716]	NM_005319	731	2591.88	1.59079	0.229895	6.91964	4.52791e-12	5.62868e-11
	35	ENSG00000286106	NOTCH2NLR	101929796	NA	notch 2 N-terminal like R (pseudogene) [Source:HGNC Symbol;Acc:HGNC:53925]	NM_001396072	2089	8.18263	1.58038	0.669483	2.3606	0.0182455	0.0344234
	36	ENSG00000125999	BPIFB1	92747	Q8TDL5	BPI fold containing family B member 1 [Source:HGNC Symbol;Acc:HGNC:16108]	NM_033197	1641	1892.9	1.57762	0.150915	10.4537	1.4098e-25	1.41614e-23
	37	ENSG00000163659	TIPARP	25976	Q7Z3E1	TCDD inducible poly(ADP-ribose) polymerase [Source:HGNC Symbol;Acc:HGNC:23696]	NM_015508	3861	28539.1	1.57744	0.1305	12.0877	1.22742e-33	3.4662e-31
	38	ENSG00000137193	PIM1	5292	P11309	Pim-1 proto-oncogene, serine/threonine kinase [Source:HGNC Symbol;Acc:HGNC:8986]	NM_002648	2703	12832.1	1.56987	0.1337	11.7417	7.791e-32	1.74042e-29
	39	ENSG00000159399	HK2	3099	P52789	hexokinase 2 [Source:HGNC Symbol;Acc:HGNC:4923]	NM_000189	5626	11853.9	1.53939	0.158336	9.72228	2.42288e-22	1.46222e-20
	40	ENSG00000130513	GDF15	9518	Q99988	growth differentiation factor 15 [Source:HGNC Symbol;Acc:HGNC:30142]	NM_004864	1200	1537.56	1.53722	0.118782	12.9415	2.62293e-38	1.26637e-35
	41	ENSG00000101489	CELF4	56853	Q9BZC1	CUGBP Elav-like family member 4 [Source:HGNC Symbol;Acc:HGNC:14015]	NM_001353722	3542	414.371	1.5243	0.134038	11.3722	5.75175e-30	1.07608e-27
	42	ENSG00000116741	RGS2	5997	P41220	regulator of G protein signaling 2 [Source:HGNC Symbol;Acc:HGNC:9998]	NM_002923	1348	1837.48	1.50865	0.132545	11.3822	5.1287e-30	9.71661e-28
	43	ENSG00000052802	MSMO1	6307	Q15800	methylsterol monooxygenase 1 [Source:HGNC Symbol;Acc:HGNC:10545]	NM_006745	2227	12289.5	1.50551	0.136168	11.0563	2.04328e-28	3.0279e-26
	44	ENSG00000137878	GCOM1	145781	NA	GCOM1, MYZAP-POLR2M combined locus [Source:HGNC Symbol;Acc:HGNC:26424]	NM_001018090	1846	2219.02	1.4989	0.114356	13.1073	2.99124e-39	1.54379e-36
	45	ENSG00000144136	SLC20A1	6574	Q8WUM9	solute carrier family 20 member 1 [Source:HGNC Symbol;Acc:HGNC:10946]	NM_005415	3297	2996.5	1.48188	0.131371	11.2801	1.64527e-29	2.93152e-27
	46	ENSG00000127129	EDN2	1907	P20800	endothelin 2 [Source:HGNC Symbol;Acc:HGNC:3177]	NM_001302269	1253	182.047	1.45829	0.259624	5.61693	1.94375e-08	1.24966e-07
	47	ENSG00000187773	DIPK1C	125704	Q0P6D2	divergent protein kinase domain 1C [Source:HGNC Symbol;Acc:HGNC:31729]	NM_001044369	3035	8.4317	1.45265	0.570044	2.5483	0.0108248	0.0216251
	48	ENSG00000187193	MT1X	4501	P80297	metallothionein 1X [Source:HGNC Symbol;Acc:HGNC:7405]	NM_005952	404	83.6206	1.4372	0.316888	4.53538	5.75002e-06	2.28945e-05
	49	ENSG00000070669	ASNS	440	P08243	asparagine synthetase (glutamine-hydrolyzing) [Source:HGNC Symbol;Acc:HGNC:753]	NM_133436	2289	114.365	1.43471	0.194241	7.38622	1.51065e-13	2.42076e-12
	50	ENSG00000176171	BNIP3	664	Q12983	BCL2 interacting protein 3 [Source:HGNC Symbol;Acc:HGNC:1084]	NM_004052	1542	7137.87	1.43246	0.129181	11.0888	1.42236e-28	2.21755e-26
	51	ENSG00000248098	BCKDHA	593	P12694	branched chain keto acid dehydrogenase E1 subunit alpha [Source:HGNC Symbol;Acc:HGNC:986]	NM_000709	1742	23.7527	1.42983	0.378416	3.77846	0.000157803	0.0004703
	52	ENSG00000170298	LGALS9B	284194	Q3B8N2	galectin 9B [Source:HGNC Symbol;Acc:HGNC:24842]	NM_001367292	1718	11.8413	1.40793	0.565271	2.49071	0.0127487	0.0250505
	53	ENSG00000179094	PER1	5187	O15534	period circadian regulator 1 [Source:HGNC Symbol;Acc:HGNC:8845]	NM_002616	4676	6191.24	1.40414	0.148281	9.46945	2.81311e-21	1.46194e-19
	54	ENSG00000242252	BGLAP	632	P02818	bone gamma-carboxyglutamate protein [Source:HGNC Symbol;Acc:HGNC:1043]	NM_199173	506	7.05898	1.39526	0.590104	2.36444	0.0180576	0.0341075
	55	ENSG00000181649	PHLDA2	7262	Q53GA4	pleckstrin homology like domain family A member 2 [Source:HGNC Symbol;Acc:HGNC:12385]	NM_003311	920	2872.43	1.38942	0.134056	10.3645	3.5972e-25	3.34406e-23
	56	ENSG00000144655	CSRNP1	64651	Q96S65	cysteine and serine rich nuclear protein 1 [Source:HGNC Symbol;Acc:HGNC:14300]	NM_033027	3164	1960.29	1.3797	0.0949885	14.525	8.42006e-48	1.14566e-44
	57	ENSG00000112972	HMGCS1	3157	Q01581	3-hydroxy-3-methylglutaryl-CoA synthase 1 [Source:HGNC Symbol;Acc:HGNC:5007]	NM_001324223	5350	11751	1.37614	0.117085	11.7534	6.78532e-32	1.53873e-29
	58	ENSG00000248643	RBM14-RBM4	100526737	NA	RBM14-RBM4 readthrough [Source:HGNC Symbol;Acc:HGNC:38840]	NM_001198845	1566	28.2032	1.36235	0.338338	4.0266	5.65899e-05	0.000185457
	59	ENSG00000104549	SQLE	6713	Q14534	squalene epoxidase [Source:HGNC Symbol;Acc:HGNC:11279]	NM_003129	2962	12418.6	1.35925	0.139212	9.76391	1.60829e-22	1.01997e-20
	60	ENSG00000095739	BAMBI	25805	Q13145	BMP and activin membrane bound inhibitor [Source:HGNC Symbol;Acc:HGNC:30251]	NM_012342	1691	1648.3	1.35177	0.131652	10.2678	9.84525e-25	8.51756e-23
	61	ENSG00000099194	SCD	6319	O00767	stearoyl-CoA desaturase [Source:HGNC Symbol;Acc:HGNC:10571]	NM_005063	5245	48993.9	1.34064	0.122686	10.9274	8.52332e-28	1.139e-25
	62	ENSG00000170684	ZNF296	162979	Q8WUU4	zinc finger protein 296 [Source:HGNC Symbol;Acc:HGNC:15981]	NM_145288	1634	329.944	1.33997	0.17987	7.44962	9.3608e-14	1.56365e-12
	63	ENSG00000115738	ID2	3398	Q02363	inhibitor of DNA binding 2 [Source:HGNC Symbol;Acc:HGNC:5361]	NM_002166	1299	3395.55	1.33303	0.117974	11.2993	1.32284e-29	2.4145e-27
	64	ENSG00000148339	SLC25A25	114789	Q6KCM7	solute carrier family 25 member 25 [Source:HGNC Symbol;Acc:HGNC:20663]	NM_001006641	3431	2478.3	1.32902	0.0825684	16.096	2.72149e-58	6.78874e-55
	65	ENSG00000159167	STC1	6781	P52823	stanniocalcin 1 [Source:HGNC Symbol;Acc:HGNC:11373]	NM_003155	3868	2003.9	1.31203	0.151954	8.6344	5.90381e-18	1.89213e-16
	66	ENSG00000163121	NEURL3	93082	Q96EH8	neuralized E3 ubiquitin protein ligase 3 [Source:HGNC Symbol;Acc:HGNC:25162]	NM_001285485	1458	4682.61	1.31103	0.132517	9.89326	4.45265e-23	3.05701e-21
	67	ENSG00000164125	GASK1B	51313	Q6UWH4	golgi associated kinase 1B [Source:HGNC Symbol;Acc:HGNC:25312]	NM_001128424	4875	273.983	1.30968	0.125478	10.4375	1.67106e-25	1.64544e-23
	68	ENSG00000059728	MXD1	4084	Q05195	MAX dimerization protein 1 [Source:HGNC Symbol;Acc:HGNC:6761]	NM_001202514	5580	3245.6	1.30925	0.152489	8.58587	9.01538e-18	2.79944e-16
	69	ENSG00000188167	TMPPE	643853	Q6ZT21	transmembrane protein with metallophosphoesterase domain [Source:HGNC Symbol;Acc:HGNC:33865]	NM_001136238	3451	63.8653	1.30582	0.246751	5.29205	1.2095e-07	6.68484e-07
	70	ENSG00000125772	GPCPD1	56261	Q9NPB8	glycerophosphocholine phosphodiesterase 1 [Source:HGNC Symbol;Acc:HGNC:26957]	NM_019593	5434	627.955	1.28955	0.0999705	12.8993	4.54447e-38	2.0005e-35
	71	ENSG00000171612	SLC25A33	84275	Q9BSK2	solute carrier family 25 member 33 [Source:HGNC Symbol;Acc:HGNC:29681]	NM_032315	3865	408.473	1.289	0.115328	11.1768	5.29699e-29	8.8089e-27
	72	ENSG00000120129	DUSP1	1843	P28562	dual specificity phosphatase 1 [Source:HGNC Symbol;Acc:HGNC:3064]	NM_004417	2013	2822.55	1.28526	0.119047	10.7962	3.58758e-27	4.26154e-25
	73	ENSG00000164105	SAP30	8819	O75446	Sin3A associated protein 30 [Source:HGNC Symbol;Acc:HGNC:10532]	NM_003864	1097	566.147	1.28061	0.139802	9.16018	5.1812e-20	2.20304e-18
	74	ENSG00000064300	NGFR	4804	P08138	nerve growth factor receptor [Source:HGNC Symbol;Acc:HGNC:7809]	NM_002507	3408	698.746	1.27039	0.172585	7.36095	1.82608e-13	2.8709e-12
	75	ENSG00000171916	LGALS9C	654346	Q6DKI2	galectin 9C [Source:HGNC Symbol;Acc:HGNC:33874]	NM_001040078	1715	26.2371	1.25854	0.403094	3.12219	0.0017951	0.00426871
	76	ENSG00000113161	HMGCR	3156	P04035	3-hydroxy-3-methylglutaryl-CoA reductase [Source:HGNC Symbol;Acc:HGNC:5006]	NM_001364187	4530	15381.2	1.25635	0.120474	10.4284	1.83929e-25	1.79925e-23
	77	ENSG00000100906	NFKBIA	4792	P25963	NFKB inhibitor alpha [Source:HGNC Symbol;Acc:HGNC:7797]	NM_020529	1559	2714.58	1.24661	0.136292	9.14663	5.87348e-20	2.47629e-18
	78	ENSG00000196850	PPTC7	160760	Q8NI37	protein phosphatase targeting COQ7 [Source:HGNC Symbol;Acc:HGNC:30695]	NM_139283	4994	5294.18	1.24168	0.114736	10.822	2.70662e-27	3.34794e-25
	79	ENSG00000104419	NDRG1	10397	Q92597	N-myc downstream regulated 1 [Source:HGNC Symbol;Acc:HGNC:7679]	NM_006096	3025	64137.6	1.24023	0.197138	6.2912	3.15021e-10	2.81488e-09
	80	ENSG00000153347	FAM81B	153643	Q96LP2	family with sequence similarity 81 member B [Source:HGNC Symbol;Acc:HGNC:26335]	NM_152548	1542	9.95691	1.23811	0.495286	2.4998	0.0124265	0.0244753
	81	ENSG00000142611	PRDM16	63976	Q9HAZ2	PR/SET domain 16 [Source:HGNC Symbol;Acc:HGNC:14000]	NM_199454	5447	13.8793	1.23629	0.465966	2.65318	0.0079738	0.0164047
	82	ENSG00000137731	FXYD2	486	P54710	FXYD domain containing ion transport regulator 2 [Source:HGNC Symbol;Acc:HGNC:4026]	NM_001680	589	112.41	1.22789	0.18501	6.63687	3.20413e-11	3.40841e-10
	83	ENSG00000134107	BHLHE40	8553	O14503	basic helix-loop-helix family member e40 [Source:HGNC Symbol;Acc:HGNC:1046]	NM_003670	3152	11266.5	1.22242	0.076213	16.0395	6.77472e-58	1.44853e-54
	84	ENSG00000241360	PDXP	57026	Q96GD0	pyridoxal phosphatase [Source:HGNC Symbol;Acc:HGNC:30259]	NM_020315	2012	29.8118	1.21564	0.494174	2.45995	0.0138958	0.0270594
	85	ENSG00000138193	PLCE1	51196	Q9P212	phospholipase C epsilon 1 [Source:HGNC Symbol;Acc:HGNC:17175]	NM_016341	12481	845.646	1.21275	0.0849273	14.2798	2.92388e-46	2.91745e-43
	86	ENSG00000271092	TLCD4-RWDD3	100527978	NA	TLCD4-RWDD3 readthrough [Source:HGNC Symbol;Acc:HGNC:49388]	NM_001199691	1491	13.4661	1.20248	0.490063	2.45372	0.0141386	0.0274393
	87	ENSG00000136826	KLF4	9314	O43474	Kruppel like factor 4 [Source:HGNC Symbol;Acc:HGNC:6348]	NM_004235	2936	2278.87	1.20036	0.111059	10.8082	3.14621e-27	3.8284e-25
	88	ENSG00000155330	C16orf87	388272	Q6PH81	chromosome 16 open reading frame 87 [Source:HGNC Symbol;Acc:HGNC:33754]	NM_001348660	6640	1098.98	1.19683	0.11343	10.5513	5.01196e-26	5.17338e-24
	89	ENSG00000066697	MSANTD3	91283	Q96H12	Myb/SANT DNA binding domain containing 3 [Source:HGNC Symbol;Acc:HGNC:23370]	NM_080655	1880	854.267	1.19671	0.106903	11.1943	4.34601e-29	7.47664e-27
	90	ENSG00000025039	RRAGD	58528	Q9NQL2	Ras related GTP binding D [Source:HGNC Symbol;Acc:HGNC:19903]	NM_021244	4923	2803.62	1.19473	0.134777	8.86448	7.68586e-19	2.83336e-17
	91	ENSG00000128590	DNAJB9	4189	Q9UBS3	DnaJ heat shock protein family (Hsp40) member B9 [Source:HGNC Symbol;Acc:HGNC:6968]	NM_012328	2409	2524.95	1.19356	0.136404	8.75013	2.13115e-18	7.36649e-17
	92	ENSG00000120063	GNA13	10672	Q14344	G protein subunit alpha 13 [Source:HGNC Symbol;Acc:HGNC:4381]	NM_006572	6249	4991.76	1.1914	0.102823	11.5868	4.80607e-31	9.99061e-29
	93	ENSG00000047634	SCML1	6322	Q9UN30	Scm polycomb group protein like 1 [Source:HGNC Symbol;Acc:HGNC:10580]	NM_001037535	2679	1009.27	1.18687	0.11106	10.6868	1.17374e-26	1.29172e-24
	94	ENSG00000101670	LIPG	9388	Q9Y5X9	lipase G, endothelial type [Source:HGNC Symbol;Acc:HGNC:6623]	NM_006033	10418	602.091	1.18569	0.120529	9.83741	7.76838e-23	5.12199e-21
	95	ENSG00000170340	B3GNT2	10678	Q9NY97	UDP-GlcNAc:betaGal beta-1,3-N-acetylglucosaminyltransferase 2 [Source:HGNC Symbol;Acc:HGNC:15629]	NM_006577	2761	2987.18	1.17943	0.105509	11.1785	5.19734e-29	8.74029e-27
	96	ENSG00000117318	ID3	3399	Q02535	inhibitor of DNA binding 3, HLH protein [Source:HGNC Symbol;Acc:HGNC:5362]	NM_002167	950	862.737	1.17857	0.121743	9.68081	3.63806e-22	2.13533e-20
	97	ENSG00000136235	GPNMB	10457	Q14956	glycoprotein nmb [Source:HGNC Symbol;Acc:HGNC:4462]	NM_002510	2650	439.378	1.17445	0.130103	9.0271	1.76286e-19	6.9782e-18
	98	ENSG00000001630	CYP51A1	1595	NA	cytochrome P450 family 51 subfamily A member 1 [Source:HGNC Symbol;Acc:HGNC:2649]	NM_000786	3155	448.588	1.17241	0.152581	7.68382	1.54416e-14	2.95166e-13
	99	ENSG00000165030	NFIL3	4783	Q16649	nuclear factor, interleukin 3 regulated [Source:HGNC Symbol;Acc:HGNC:7787]	NM_001290000	2055	3896.01	1.17185	0.0867001	13.5162	1.25562e-41	8.21764e-39
	100	ENSG00000174827	PDZK1	5174	Q5T2W1	PDZ domain containing 1 [Source:HGNC Symbol;Acc:HGNC:8821]	NM_001201326	1897	207.034	1.17184	0.125309	9.35164	8.63014e-21	4.15329e-19
	101	ENSG00000160318	CLDND2	125875	Q8NHS1	claudin domain containing 2 [Source:HGNC Symbol;Acc:HGNC:28511]	NM_152353	974	132.846	1.17046	0.231016	5.06656	4.0506e-07	2.01815e-06
	102	ENSG00000184678	H2BC21	8349	Q16778	H2B clustered histone 21 [Source:HGNC Symbol;Acc:HGNC:4760]	NM_003528	2224	738.539	1.17024	0.175928	6.65182	2.895e-11	3.10161e-10
	103	ENSG00000043591	ADRB1	153	P08588	adrenoceptor beta 1 [Source:HGNC Symbol;Acc:HGNC:285]	NM_000684	3039	82.6698	1.17003	0.199316	5.87024	4.35165e-09	3.17713e-08
	104	ENSG00000130822	PNCK	139728	Q6P2M8	pregnancy up-regulated nonubiquitous CaM kinase [Source:HGNC Symbol;Acc:HGNC:13415]	NM_001366978	1612	113.969	1.17003	0.187914	6.22643	4.77183e-10	4.13386e-09
	105	ENSG00000177688	SUMO4	387082	Q6EEV6	small ubiquitin like modifier 4 [Source:HGNC Symbol;Acc:HGNC:21181]	NM_001002255	1017	44.8751	1.17002	0.302673	3.86562	0.000110806	0.000341031
	106	ENSG00000171931	FBXW10	10517	Q5XX13	F-box and WD repeat domain containing 10 [Source:HGNC Symbol;Acc:HGNC:1211]	NM_001267585	3401	13.2247	1.16756	0.514308	2.27017	0.0231975	0.042627
	107	ENSG00000115289	PCGF1	84759	Q9BSM1	polycomb group ring finger 1 [Source:HGNC Symbol;Acc:HGNC:17615]	NM_032673	907	800.29	1.16514	0.130508	8.92773	4.3485e-19	1.63528e-17
	108	ENSG00000124641	MED20	9477	Q9H944	mediator complex subunit 20 [Source:HGNC Symbol;Acc:HGNC:16840]	NM_001305455	2478	979.323	1.16399	0.128608	9.05066	1.42105e-19	5.73286e-18
	109	ENSG00000141582	CBX4	8535	O00257	chromobox 4 [Source:HGNC Symbol;Acc:HGNC:1554]	NM_003655	2675	5883.82	1.16278	0.117554	9.89144	4.53476e-23	3.08508e-21
	110	ENSG00000157168	NRG1	3084	Q02297	neuregulin 1 [Source:HGNC Symbol;Acc:HGNC:7997]	NM_001322201	1949	2319.16	1.15928	0.0981243	11.8144	3.28833e-32	7.69007e-30
	111	ENSG00000079459	FDFT1	2222	P37268	farnesyl-diphosphate farnesyltransferase 1 [Source:HGNC Symbol;Acc:HGNC:3629]	NM_001287744	2289	18831.3	1.15548	0.107867	10.7121	8.93571e-27	1.00557e-24
	112	ENSG00000117036	ETV3	2117	P41162	ETS variant transcription factor 3 [Source:HGNC Symbol;Acc:HGNC:3492]	NM_001145312	5282	4122.1	1.15542	0.125879	9.17879	4.35953e-20	1.90787e-18
	113	ENSG00000164741	DLC1	10395	Q96QB1	DLC1 Rho GTPase activating protein [Source:HGNC Symbol;Acc:HGNC:2897]	NM_001348081	7412	1316.13	1.15375	0.0976293	11.8177	3.16346e-32	7.51548e-30
	114	ENSG00000142871	CCN1	3491	O00622	cellular communication network factor 1 [Source:HGNC Symbol;Acc:HGNC:2654]	NM_001554	2278	7484.54	1.14682	0.0946381	12.118	8.48266e-34	2.48941e-31
	115	ENSG00000143507	DUSP10	11221	Q9Y6W6	dual specificity phosphatase 10 [Source:HGNC Symbol;Acc:HGNC:3065]	NM_007207	2589	3466.62	1.14678	0.110904	10.3402	4.63385e-25	4.15298e-23
	116	ENSG00000005001	PRSS22	64063	Q9GZN4	serine protease 22 [Source:HGNC Symbol;Acc:HGNC:14368]	NM_022119	1383	6759.27	1.14094	0.101095	11.2858	1.54315e-29	2.78269e-27
	117	ENSG00000114268	PFKFB4	5210	Q16877	6-phosphofructo-2-kinase/fructose-2,6-biphosphatase 4 [Source:HGNC Symbol;Acc:HGNC:8875]	NM_001317136	3499	1197.75	1.13748	0.160441	7.08969	1.34417e-12	1.83059e-11
	118	ENSG00000113070	HBEGF	1839	Q99075	heparin binding EGF like growth factor [Source:HGNC Symbol;Acc:HGNC:3059]	NM_001945	2358	550.515	1.13453	0.112733	10.0639	7.97696e-24	5.99956e-22
	119	ENSG00000132286	TIMM10B	26515	Q9Y5J6	translocase of inner mitochondrial membrane 10B [Source:HGNC Symbol;Acc:HGNC:4022]	NM_012192	2788	1201.91	1.13428	0.131183	8.64656	5.3073e-18	1.71936e-16
	120	ENSG00000152952	PLOD2	5352	O00469	procollagen-lysine,2-oxoglutarate 5-dioxygenase 2 [Source:HGNC Symbol;Acc:HGNC:9082]	NM_182943	3749	20546.3	1.12701	0.134544	8.37651	5.45192e-17	1.47557e-15
	121	ENSG00000178502	KLHL11	55175	Q9NVR0	kelch like family member 11 [Source:HGNC Symbol;Acc:HGNC:19008]	NM_018143	7402	749.048	1.12135	0.13928	8.05109	8.20595e-16	1.88952e-14
	122	ENSG00000164211	STARD4	134429	Q96DR4	StAR related lipid transfer domain containing 4 [Source:HGNC Symbol;Acc:HGNC:18058]	NM_001308056	4631	4165.9	1.12091	0.0974705	11.5	1.31895e-30	2.6321e-28
	123	ENSG00000130222	GADD45G	10912	O95257	growth arrest and DNA damage inducible gamma [Source:HGNC Symbol;Acc:HGNC:4097]	NM_006705	1066	147.341	1.11957	0.202798	5.52064	3.37777e-08	2.07618e-07
	124	ENSG00000168209	DDIT4	54541	Q9NX09	DNA damage inducible transcript 4 [Source:HGNC Symbol;Acc:HGNC:24944]	NM_019058	1744	22545.4	1.11728	0.0785336	14.2268	6.24824e-46	5.84483e-43
	125	ENSG00000129355	CDKN2D	1032	P55273	cyclin dependent kinase inhibitor 2D [Source:HGNC Symbol;Acc:HGNC:1790]	NM_079421	1425	1162.81	1.11493	0.148712	7.49722	6.51842e-14	1.11499e-12
	126	ENSG00000179335	CLK3	1198	P49761	CDC like kinase 3 [Source:HGNC Symbol;Acc:HGNC:2071]	NM_003992	1846	9040.93	1.11459	0.121965	9.13854	6.32995e-20	2.65379e-18
	127	ENSG00000174775	HRAS	3265	P01112	HRas proto-oncogene, GTPase [Source:HGNC Symbol;Acc:HGNC:5173]	NM_005343	1070	1215.94	1.10835	0.127965	8.66135	4.6619e-18	1.53689e-16
	128	ENSG00000105877	DNAH11	8701	Q96DT5	dynein axonemal heavy chain 11 [Source:HGNC Symbol;Acc:HGNC:2942]	NM_001277115	14343	845.213	1.10719	0.140682	7.87016	3.54193e-15	7.46648e-14
	129	ENSG00000111790	FGFR1OP2	26127	Q9NVK5	FGFR1 oncogene partner 2 [Source:HGNC Symbol;Acc:HGNC:23098]	NM_015633	2932	1676.58	1.10176	0.0970107	11.357	6.84208e-30	1.26427e-27
	130	ENSG00000285077	ARHGAP11B	89839	NA	Rho GTPase activating protein 11B [Source:HGNC Symbol;Acc:HGNC:15782]	NM_001039841	1012	11.4446	1.10081	0.480086	2.29294	0.0218513	0.0404063
	131	ENSG00000114737	CISH	1154	Q9NSE2	cytokine inducible SH2 containing protein [Source:HGNC Symbol;Acc:HGNC:1984]	NM_013324	2167	305.44	1.09636	0.112725	9.72598	2.33639e-22	1.42157e-20
	132	ENSG00000184545	DUSP8	1850	Q13202	dual specificity phosphatase 8 [Source:HGNC Symbol;Acc:HGNC:3074]	NM_004420	4824	3773.5	1.09583	0.119415	9.17662	4.44847e-20	1.94112e-18
	133	ENSG00000174010	KLHL15	80311	Q96M94	kelch like family member 15 [Source:HGNC Symbol;Acc:HGNC:29347]	NM_030624	6272	572.778	1.09492	0.140402	7.79851	6.26423e-15	1.27387e-13
	134	ENSG00000118689	FOXO3	2309	O43524	forkhead box O3 [Source:HGNC Symbol;Acc:HGNC:3821]	NM_201559	7308	16583.9	1.09409	0.106782	10.246	1.2339e-24	1.04931e-22
	135	ENSG00000149925	ALDOA	226	P04075	aldolase, fructose-bisphosphate A [Source:HGNC Symbol;Acc:HGNC:414]	NM_184043	1550	5978.94	1.09407	0.175383	6.23815	4.42765e-10	3.84835e-09
	136	ENSG00000113595	TRIM23	373	P36406	tripartite motif containing 23 [Source:HGNC Symbol;Acc:HGNC:660]	NM_001656	3863	2198.89	1.09381	0.124841	8.76164	1.92422e-18	6.6821e-17
	137	ENSG00000102096	PIM2	11040	Q9P1W9	Pim-2 proto-oncogene, serine/threonine kinase [Source:HGNC Symbol;Acc:HGNC:8987]	NM_006875	2075	1381.7	1.0905	0.114307	9.54011	1.4268e-21	7.7373e-20
	138	ENSG00000139209	SLC38A4	55089	Q969I6	solute carrier family 38 member 4 [Source:HGNC Symbol;Acc:HGNC:14679]	NM_001143824	3791	55.6495	1.08865	0.281232	3.871	0.000108391	0.000334355
	139	ENSG00000147642	SYBU	55638	Q9NX95	syntabulin [Source:HGNC Symbol;Acc:HGNC:26011]	NM_001099754	3083	324.181	1.08512	0.103587	10.4755	1.119e-25	1.13162e-23
	140	ENSG00000040608	RTN4R	65078	Q9BZR6	reticulon 4 receptor [Source:HGNC Symbol;Acc:HGNC:18601]	NM_023004	1944	349.321	1.07667	0.14761	7.29402	3.00835e-13	4.49932e-12
	141	ENSG00000111674	ENO2	2026	P09104	enolase 2 [Source:HGNC Symbol;Acc:HGNC:3353]	NM_001975	2294	8492	1.07067	0.183101	5.84746	4.99143e-09	3.59512e-08
	142	ENSG00000152503	TRIM36	55521	Q9NQ86	tripartite motif containing 36 [Source:HGNC Symbol;Acc:HGNC:16280]	NM_018700	4050	363.391	1.0677	0.108849	9.80896	1.03022e-22	6.64624e-21
	143	ENSG00000205323	SARNP	84324	P82979	SAP domain containing ribonucleoprotein [Source:HGNC Symbol;Acc:HGNC:24432]	NM_033082	898	90.6275	1.06677	0.190623	5.59621	2.19084e-08	1.39296e-07
	144	ENSG00000109929	SC5D	6309	O75845	sterol-C5-desaturase [Source:HGNC Symbol;Acc:HGNC:10547]	NM_006918	6854	2428.94	1.06023	0.0899246	11.7902	4.38362e-32	1.00938e-29
	145	ENSG00000101665	SMAD7	4092	O15105	SMAD family member 7 [Source:HGNC Symbol;Acc:HGNC:6773]	NM_005904	3341	945.78	1.05638	0.113344	9.32015	1.16172e-20	5.46774e-19
	146	ENSG00000178127	NDUFV2	4729	P19404	NADH:ubiquinone oxidoreductase core subunit V2 [Source:HGNC Symbol;Acc:HGNC:7717]	NM_021074	857	110.693	1.05545	0.213094	4.95299	7.30816e-07	3.46419e-06
	147	ENSG00000109819	PPARGC1A	10891	Q9UBK2	PPARG coactivator 1 alpha [Source:HGNC Symbol;Acc:HGNC:9237]	NM_001354827	6288	505.952	1.05456	0.119251	8.84321	9.30097e-19	3.38212e-17
	148	ENSG00000125726	CD70	970	P32970	CD70 molecule [Source:HGNC Symbol;Acc:HGNC:11937]	NM_001330332	881	23.269	1.05346	0.349018	3.01835	0.00254156	0.00586216
	149	ENSG00000178035	IMPDH2	3615	P12268	inosine monophosphate dehydrogenase 2 [Source:HGNC Symbol;Acc:HGNC:6053]	NM_000884	1651	91.3872	1.05334	0.274792	3.83322	0.000126475	0.000384276
	150	ENSG00000157514	TSC22D3	1831	NA	TSC22 domain family member 3 [Source:HGNC Symbol;Acc:HGNC:3051]	NM_001015881	1812	6073.6	1.05125	0.144485	7.27583	3.44308e-13	5.09215e-12
	151	ENSG00000119138	KLF9	687	Q13886	Kruppel like factor 9 [Source:HGNC Symbol;Acc:HGNC:1123]	NM_001206	5201	2477.42	1.04971	0.0957501	10.963	5.75549e-28	7.83112e-26
	152	ENSG00000067064	IDI1	3422	NA	isopentenyl-diphosphate delta isomerase 1 [Source:HGNC Symbol;Acc:HGNC:5387]	NM_001317955	2506	5631.72	1.04792	0.124154	8.4405	3.15977e-17	8.93995e-16
	153	ENSG00000154429	CCSAP	126731	Q6IQ19	centriole, cilia and spindle associated protein [Source:HGNC Symbol;Acc:HGNC:29578]	NM_145257	5217	2882.35	1.04618	0.124957	8.37238	5.64659e-17	1.5255e-15
	154	ENSG00000165197	VEGFD	2277	O43915	vascular endothelial growth factor D [Source:HGNC Symbol;Acc:HGNC:3708]	NM_004469	2069	77.5593	1.04368	0.189169	5.51719	3.44463e-08	2.11035e-07
	155	ENSG00000107262	BAG1	573	Q99933	BAG cochaperone 1 [Source:HGNC Symbol;Acc:HGNC:937]	NM_004323	3820	4541.44	1.03948	0.100512	10.3418	4.55877e-25	4.11031e-23
	156	ENSG00000164683	HEY1	23462	Q9Y5J3	hes related family bHLH transcription factor with YRPW motif 1 [Source:HGNC Symbol;Acc:HGNC:4880]	NM_012258	2197	39.426	1.03897	0.303206	3.42663	0.000611119	0.00162002
	157	ENSG00000116717	GADD45A	1647	P24522	growth arrest and DNA damage inducible alpha [Source:HGNC Symbol;Acc:HGNC:4095]	NM_001199741	902	3323.61	1.03847	0.132085	7.86215	3.77603e-15	7.88226e-14
	158	ENSG00000078804	TP53INP2	58476	Q8IXH6	tumor protein p53 inducible nuclear protein 2 [Source:HGNC Symbol;Acc:HGNC:16104]	NM_021202	4127	3279.28	1.03625	0.143106	7.24111	4.4502e-13	6.48551e-12
	159	ENSG00000180596	H2BC4	8347	P62807	H2B clustered histone 4 [Source:HGNC Symbol;Acc:HGNC:4757]	NM_001381989	659	305.861	1.03581	0.205667	5.03637	4.74451e-07	2.33359e-06
	160	ENSG00000167964	RAB26	25837	Q9ULW5	RAB26, member RAS oncogene family [Source:HGNC Symbol;Acc:HGNC:14259]	NM_001308053	944	290	1.03493	0.189753	5.45408	4.92273e-08	2.92956e-07
	161	ENSG00000196968	FUT11	170384	Q495W5	fucosyltransferase 11 [Source:HGNC Symbol;Acc:HGNC:19233]	NM_173540	2071	1845.19	1.03405	0.115283	8.96966	2.97424e-19	1.1385e-17
	162	ENSG00000097096	SYDE2	84144	Q5VT97	synapse defective Rho GTPase homolog 2 [Source:HGNC Symbol;Acc:HGNC:25841]	NM_032184	5466	538.121	1.03361	0.130316	7.93158	2.16369e-15	4.70013e-14
	163	ENSG00000158050	DUSP2	1844	Q05923	dual specificity phosphatase 2 [Source:HGNC Symbol;Acc:HGNC:3068]	NM_004418	1685	153.182	1.03034	0.229757	4.48448	7.30925e-06	2.84481e-05
	164	ENSG00000126368	NR1D1	9572	P20393	nuclear receptor subfamily 1 group D member 1 [Source:HGNC Symbol;Acc:HGNC:7962]	NM_021724	2630	10462.4	1.03023	0.0853107	12.0762	1.41034e-33	3.90899e-31
	165	ENSG00000087074	PPP1R15A	23645	O75807	protein phosphatase 1 regulatory subunit 15A [Source:HGNC Symbol;Acc:HGNC:14375]	NM_014330	2350	18311.9	1.02754	0.108509	9.46965	2.80791e-21	1.46194e-19
	166	ENSG00000163660	CCNL1	57018	Q9UK58	cyclin L1 [Source:HGNC Symbol;Acc:HGNC:20569]	NM_001308185	1998	12320.5	1.02722	0.130763	7.85561	3.97838e-15	8.25859e-14
	167	ENSG00000144130	NT5DC4	284958	NA	5'-nucleotidase domain containing 4 [Source:HGNC Symbol;Acc:HGNC:27678]	NM_001393655	1587	50.7946	1.02705	0.246002	4.17498	2.98012e-05	0.000103249
	168	ENSG00000196449	YRDC	79693	Q86U90	yrdC N6-threonylcarbamoyltransferase domain containing [Source:HGNC Symbol;Acc:HGNC:28905]	NM_024640	1848	1174.11	1.02596	0.122278	8.39042	4.84403e-17	1.32543e-15
	169	ENSG00000165632	TAF3	83860	Q5VWG9	TATA-box binding protein associated factor 3 [Source:HGNC Symbol;Acc:HGNC:17303]	NM_031923	4875	1346.58	1.01963	0.103408	9.86025	6.18942e-23	4.13558e-21
	170	ENSG00000180611	MB21D2	151963	Q8IYB1	Mab-21 domain containing 2 [Source:HGNC Symbol;Acc:HGNC:30438]	NM_178496	3063	1064.25	1.01932	0.109147	9.33901	9.72352e-21	4.62006e-19
	171	ENSG00000006652	IFRD1	3475	O00458	interferon related developmental regulator 1 [Source:HGNC Symbol;Acc:HGNC:5456]	NM_001007245	3650	1954.96	1.01818	0.114903	8.86117	7.91816e-19	2.91182e-17
	172	ENSG00000141985	SH3GL1	6455	Q99961	SH3 domain containing GRB2 like 1, endophilin A2 [Source:HGNC Symbol;Acc:HGNC:10830]	NM_003025	2516	5480.98	1.01672	0.110982	9.16114	5.13507e-20	2.1959e-18
	173	ENSG00000198125	MB	4151	NA	myoglobin [Source:HGNC Symbol;Acc:HGNC:6915]	NM_001382813	1043	304.833	1.01552	0.111595	9.10004	9.03014e-20	3.70285e-18
	174	ENSG00000152256	PDK1	5163	Q15118	pyruvate dehydrogenase kinase 1 [Source:HGNC Symbol;Acc:HGNC:8809]	NM_002610	14072	1278.8	1.01317	0.164509	6.15874	7.3326e-10	6.1621e-09
	175	ENSG00000164949	GEM	2669	P55040	GTP binding protein overexpressed in skeletal muscle [Source:HGNC Symbol;Acc:HGNC:4234]	NM_181702	2103	825.144	1.0084	0.103128	9.77807	1.39855e-22	8.98371e-21
	176	ENSG00000099860	GADD45B	4616	O75293	growth arrest and DNA damage inducible beta [Source:HGNC Symbol;Acc:HGNC:4096]	NM_015675	1371	3037.79	1.00653	0.0984953	10.2191	1.62873e-24	1.33209e-22
	177	ENSG00000183337	BCOR	54880	Q6W2J9	BCL6 corepressor [Source:HGNC Symbol;Acc:HGNC:20893]	NM_017745	6258	3108.13	1.00475	0.106678	9.41853	4.57459e-21	2.28226e-19
	178	ENSG00000177150	FAM210A	125228	Q96ND0	family with sequence similarity 210 member A [Source:HGNC Symbol;Acc:HGNC:28346]	NM_152352	4210	1620.59	1.00459	0.10517	9.55209	1.27101e-21	6.99385e-20
	179	ENSG00000164463	CREBRF	153222	Q8IUR6	CREB3 regulatory factor [Source:HGNC Symbol;Acc:HGNC:24050]	NM_001168394	2466	6593.49	1.00135	0.130698	7.66158	1.83662e-14	3.47441e-13
	180	ENSG00000164758	MED30	90390	Q96HR3	mediator complex subunit 30 [Source:HGNC Symbol;Acc:HGNC:23032]	NM_080651	985	436.943	1.00048	0.11417	8.76307	1.90006e-18	6.61354e-17

## Sheet: Table S10
Tab.S10 Gene list: 302 overlapping genes in contrast B (DOWN) and contrast C (DOWN)
Overlap contrast B (DOWN) and contrast C (DOWN)	contrast B (DOWN)	contrast C (DOWN)
302	446	363
NF416	KRTCAP2	ESPL1
ZNF225	KIF26B	PKNOX2
ZPLD1	MEFV	TLX3
HPN	XDH	HSPB6
STOX1	EDN1	CXCL14
TMEM151A	ANKRD34B	SH2D6
B3GALT9	SLC52A1	NFE2
ZNF837	LDB3	KLK14
ZNF572	FRMD3	NTRK1
HSD17B2	SIDT1	PPP1R14A
ZNF189	CNGB1	CHRNA10
RAB42	SLC28A3	NAP1L2
SIRPB2	MMP13	KLHL14
ITIH5	ZBED3	NWD1
CAPN3	PADI3	RNF170
KDM4D	PNPT1	PKP1
ZNF764	CEACAM6	KCNAB3
PHYHIP	CLCNKA	PDE1C
FSCN2	AGR3	TRMT61B
ZNF181	MAGEC3	MMRN2
SCYL3	CD1D	FAM20A
B3GAT1	PRR29	OOSP4B
GEN1	ENDOU	LRRN2
BMP3	VSTM2L	CALB1
DOLK	TRIM22	FIBCD1
TGM2	CCL22	BTNL9
RAB19	BCAN	LHB
BAHCC1	CMPK2	NXPH3
CCR9	TCIM	BRCA1
HPS6	ACVRL1	ZNF510
DNAAF10	ZNF623	CCDC166
SIX5	RWDD2A	TIGAR
RFPL2	MOB3C	DEFB1
IFNL1	AADAC	SEC14L5
ARL14EPL	MTHFR	ZMYND15
FBN2	C1QTNF3	SLC8A1
SCUBE3	ZNF274	CARNS1
TMEM150B	HSPA1L	UTS2B
TM4SF4	APOL6	CAVIN3
ZFP37	KRT39	ANXA13
C6orf15	WNT8B	GFY
GSDMA	DNAH17	RASGRF1
PLEKHG7	GBP7	PLEKHG4
BCL2	RASL10B	MARK1
ZNF75A	KRT13	LBHD2
NOVA2	NKD1	FGG
TNFRSF11B	SLFN12	UGT2B15
EXO5	TNFRSF9	PCDHGA7
SDR42E1	AVPR1B	SYNC
PDZD3	DUOXA2	SAMSN1
BDKRB2	TEX19	EMILIN1
ZNF41	ZNF484	S100A5
CD6	CSTF3	CDH15
SLC9A9	B3GNT7	TVP23A
APOL4	SEMA3A	RNF180
RAG1	CYP21A2	ADAM19
ZSCAN32	LAMP3	PEX11G
PAQR8	PLSCR2	STMN3
CLDN2	PPM1K	SYN1
FRAT1	FZD9	MROH8
ZNF547	STOML1	GPR19
KLHDC7B	TNFSF15	GRIK2
CHST6	CLCN4	RYR1
ZNF311	SMIM10L2B	ITPRID1
ZNF382	ZFP69B	FGB
WNT3	NTNG2	C3orf20
ADGRG5	RANBP6	NOTUM
FERMT3	PIK3AP1	HOXB13
WDR5B	SEPTIN4	CRP
VASH1	TMEM217	ZNF70
DNAAF8	LIF	TP73
CXCL11	APPBP2	SLAIN1
C15orf62	CFH	MYO16
RET	PINLYP	MTTP
CCR3	ETS2	PAEP
PLXNC1	POTEE	EFNB3
ZNF432	IKZF3	ZNF425
EGR1	CALHM5	LCA5L
ZNF543	STX19	RBBP8NL
ESRRG	UBQLNL	LY6G6C
CNR1	CHRM1	ZNF583
DLEC1	ZNF79	NMNAT2
MEGF10	EPHA4	NR2E1
ZSCAN10	AGGF1	FRMPD3
MAP2K6	ITPRIPL2	SPINK5
SYTL5	GNB4	PRRX1
LRRC66	LIPH	LEFTY1
CDSN	FXN	CLPSL2
ZNF585B	ZNF441	CHRM4
EFNA2	KIAA1755	DISC1
CCDC113	CCL17	MAP10
CCN2	CHRNB4	MAP3K7CL
C2CD4C	IFNL3	GGN
FOXL1	DLX4	LGALS7B
CHL1	RTN4RL1	TRIM40
LCK	ZNF566	SERPINB2
NCCRP1	FBXO36	RNF225
ZNF354C	ATP10A	TRPV2
EGR2	IFIT2	LDLRAD2
TTC30B	PIK3R3	KLLN
SLC2A10	ZNF275	KRT24
VSIG1	IFI27	CELF5
CHST4	IFITM2	FETUB
NAIP	TAGAP	INKA2
KCNMB1	MED18	MYCBPAP
ZNF221	C6orf62	LXN
CHST10	TMEM140	KCND3
MMACHC	IFI16	ESPNL
SHH	RTL5	RIMS3
ARHGEF39	TLNRD1	FKBP10
ZNF792	RASA4	SPEF1
ZFP30	C17orf107	EXOC3L2
GLI1	OAS3	METTL7B
H3C6	OAS1	ELN
KBTBD11	MOCS3	RAB9B
IRAK3	ZNF417	AOC1
CHST14	P2RX6	KIT
STING1	TRIL	MS4A8
GSDMC	XKR9	TYRP1
VWF	IRF7	XKR5
TMEM169	SAMD9L	ANTXR1
TOGARAM2	LMO2	HASPIN
OPRL1	DDX60	UBXN10
ZNF497	B4GALT6	ARHGAP25
GRHL3	ADAMTS4	OTUD7A
SLC52A3	ZGLP1	TRABD2B
MXRA5	EPHA7	IQANK1
PPP1R10	CD7	TMC1
PRMT6	HELZ2	FAM78A
GDPGP1	ETV7	MUCL3
ACTRT3	ETV4	PDC
LCMT2	HERC6	INCA1
RAB7B	FAM83E	ZNF546
TMEM121B	XAF1	SLC16A2
PI3	SDR16C5	SPTBN5
TMEM187	ZNF442	MEI4
SLC6A14	ZNF234	LAT2
MAGEB5	HARBI1	ARRB1
MDFI	SECTM1	LST1
ASAH2B	OSM	ACE2
EGR3	GLIPR2	FLI1
MTNR1A	AP5M1	LCTL
AMIGO1	C17orf80	PLCD4
MMP1	RASAL3	ADGRE2
NFAM1	ZNF614	ZNF599
ZNF629	HOXA5	TMEM106A
FBXO43	P2RY2	PPP1R14D
RECQL5	GCM1	RNF175
NLRX1	TLR5	S100A1
PRDM1	HAS2	MEIS3
DHRS9	TTC32	SHC3
MVB12B	CD83	HYDIN
ZNF429	LINGO1	CCDC192
CYTH4	SALL2	SLC23A3
KIAA0040	IL4I1	GBX2
LHX1	HNF4G	DYNLRB2
P3H4	USP18	ZBED8
EGR4	C12orf60	MR1
HES2	TINAG	FUZ
VIL1	CMKLR1	PRRT3
KDR	TRIM69	NNMT
PRDM8	CCNYL1	TREML2
UBASH3B	PODXL	SLC9B2
EPPK1	CYP2A13	SLC7A8
KCNT2	RUFY4	ALDH3B2
TMEM150C	EPSTI1	AGAP2
BATF2	PTX3	TAF6L
ZIC5	POM121L2	CORO6
DDX28	TRANK1	CCL24
BRCA2	ARMC12	POGLUT1
KCNQ4	OSTN	ATP2A3
CCR1	TRIM14	CTTNBP2
DUSP6	SLC24A2	SRL
FRMD8	PHF24	EFR3B
KLF8	PCDHB13	FGD2
KCNS1	CHST2	DNAH2
SFT2D3	C3orf70	NWD2
ADRA2B	ZNF223	KLHDC1
PLAT	PTGIR	CCRL2
UMODL1	ZC3H12C	RHEX
ZNF268	POU3F2	FAM83A
CACNG8	RSPH10B2	ACE
TRIM17	ABCA12	IRF4
ZNF786	ZBP1	MCF2L
SLC16A13	COCH	SULT1E1
FGA	SLC30A2	MMP28
GRIN2D	PARS2	TREX2
ZNF302	HUNK	CCDC103
STEAP1B	POU2F2	IFNE
TASOR	OASL	CCDC74B
SLC38A3	C6orf120	NPFF
RIBC2	GPT	EBI3
PSD4	ZBTB6	LURAP1
KRT20	GBP4	IMPG2
GRM5	ACTN2	CMTM2
SPDEF	USP51	ASPM
AKAP3	ANKRD31	SLC22A17
FBXL22	FAF2	CDYL2
ARHGEF4	STAT1	SCARA5
SP140	ZBTB8A	RTN4IP1
PLEKHG4B	WNT16	ITGA2B
TMEM221	ADAMTS6	NGEF
AVPR1A	KRT86	HTR1F
EHD3	SLAMF6	AFAP1L2
RIPK1	SPRED3	DGKG
SPTB	ADPRS	IGF2
PURG	CXCL17	CHTF8
PLPP6	H2AC15	ADPRH
F2R	ISG15	KLK7
RAPGEF3	MX2	RAET1L
HRH1	ZNF215	DNAJC5G
USH1G	TULP2	C19orf71
CTDSP1	BEST3	CFAP91
CEP19	GSG1L	NKAIN4
MFAP2	CD34	TNFSF11
PDZD2	IFNL2	BIVM
SLC26A2	TGM1	MARCHF10
B3GALT6	SDS	CYP3A7
FAM43A	ZNF45	MUC6
LOXL3	PRDM11	ADAMTS15
PSKH1	FOXD2	NUTM2A
CASR	EIF2AK2	ODF3L1
ZNF606	IDO1	ERFE
RHOJ	ST3GAL2	SERPINB4
ZNF708	PARP15	ADORA1
VSTM5	ZNF563	IGFBP1
CCDC180	KRT9	ACTL10
CYP26B1	ZNF155	GRIN1
CEP41	KIF26A	SAPCD1
OR1F1	MYD88	ZNF300
SLC13A5	FAM200A	SOWAHD
ZNF594	PLXNA2	TRABD2A
FAM124A	NEK5	TMEM190
GLIPR1	MN1	SMC1B
FGF13	FAP	FAIM2
NLRP1	PTGER2	GPSM3
ETFBKMT	BST2	NPBWR1
BTBD19	HDX	NLRP11
ZC3H4	INHBA	LRRC4B
TANGO6	SP110	EFEMP2
CCDC71L	IFI6	PID1
RP1L1	MGAT2	C19orf73
GHRHR	ZNF229	DNAJC28
UCN3	ADM2	UNC13A
CD22	HOXA2	RPS6KL1
CXXC4	TXK	APCS
ABCB11	GSX2	ABCB4
NES	TRIM21	NID2
SOWAHA	ADHFE1	HYLS1
STX1B	SAMHD1	GAL3ST4
PNMA8A	NLRC5	CYP2W1
ITGB3	ZNF699	POLN
SLC25A45	SORBS1	MCMDC2
SMIM32	CXCL2	HTRA1
ZNF613	SUSD3	NOS3
SBSN	MYEOV	OXER1
ADAMTS10	C1GALT1C1L	CCDC184
ZFP69	MEX3A	KLF14
ARHGEF25	SBK3	MPIG6B
SAMD9	ITIH6	HOXA9
KRT6B	NKX3-1	METTL7A
TSSK6	IFI44L	FGD5
ZNF30	IFIT5	DSG3
C4BPA	CEACAM5	GRK4
ZNF662	CLCN1	RASL10A
ALDOB	GIMAP4	TMEM121
ACTBL2	CLEC7A	PDE11A
HMCN2	IFIT1	CYSRT1
ZNF37A	TNFSF13B	TRIM10
PAQR9	ZNF624	ZNF396
HOXC6	FDXACB1	CYREN
KRT12	ZNF211	HTR1D
PEX12	GBP1	COL17A1
ZSWIM3	MMAA	DET1
ZNF233	ZBTB9	LBHD1
FAM111B	KIRREL2	C11orf91
P2RX7	ZNF501	VCAN
NKX3-2	SLC22A31	CYP27C1
KRT79	OAS2	ZNF470
ZKSCAN7	LHFPL1	ATP13A5
ADGRG7	NEK8	ADAP2
ZFP57	CX3CL1	ANKRD40CL
JPH3	C1orf167	SHROOM4
ZNF214	MYRFL	GPR150
IQCC	PARP10	CCDC157
TRAM1L1	DNAH9	TLDC2
GJB4	CLEC1A	KRTDAP
CYP24A1	GBP6	CHRD
NEK3	PLAGL2	GAS7
NHLRC1	CBWD3	PDCD1
ZNF17	ZNF256	RTBDN
AMER1	RASL11B	ALPG
ADAMTS7	LRP2	FERMT1
DCLRE1C	C1orf74	PALD1
ZNF780A	FAM90A1	DNAH3
BEAN1	KCNJ3	PRKCQ
PIGM	IL22RA1	HS3ST2
GNB3	PAK5	RASA1
S100A9	RASGRP3	CAMKV
SLC35B4	EXTL2	TEDC1
OSBPL5	RYR2	PDGFRA
XRCC2	HSH2D	ADAT1
	SLC26A9	CLDN8
	C21orf91	TMIE
	FGF5	CDH19
	RTP4	AHSG
	ALPI	MTCP1
	SLC15A3	CCDC187
	INHBE	ZNF253
	UNC50	TUBB8
	PDE4B	REN
	ZBTB8B	SHC4
	CADM1	VGF
	BCDIN3D	FUT5
	TDRD6	ADH6
	E2F2	ZNF19
	FILIP1L	NHSL2
	ACER2	SV2C
	ZDHHC14	CPT1C
	IFI35	TMEM61
	TLR4	UCP3
	NMI	ZNF860
	TSPAN18	CTHRC1
	PCDH9	GDF7
	CXCL10	SERPINB3
	DIPK1A	CIDEB
	FLRT3	FAM20C
	CCDC194	IL18R1
	LCP2	SLC14A1
	SLC35C1	DOK7
	SERPINE1	ATOH7
	ZNF772	ARHGAP40
	HERC5	SULT1B1
	SOCS2	NALF1
	SLC1A3	B4GALNT2
	FNDC10	LEXM
	GLI2	RUNDC3A
	STAT2	TMEM88B
	CCL5	HEYL
	SFTPA2	LHX9
	GNA14	AOX1
	RSAD2	MCIDAS
	MX1	SSTR5
	SAA4	TM4SF5
	ZNF564	C21orf58
	DDX60L	CES1
	OAF	REEP2
	MTRFR	SLC38A11
	TNFAIP2	VAV1
	ZNF607	CYP4B1
	ZNF615	POU5F1B
	PPP2R2B	ALPL
	LIPC	KIAA0825
	CHD5	IGF2BP1
	CCDC146	PTGIS
	ETV5	APC2
	VANGL1	C2CD4A
	N4BP1	ASTL
	DDX58	EYA2
	ZC3H10	ARNT2
	ASPHD2	NRSN2
	ZNF737	LIPT2
	MLKL	DARS2
	LAP3
	SPRY4
	IFIH1
	SLC9A8
	ERCC6L
	ZNF888
	SHISA2
	ZNF620
	C2orf50
	ZNF28
	ZNF671
	SLFN5
	MUC13
	ZKSCAN3
	PDE8B
	TDRD7
	HLA-DOB
	MAK
	ZNF791
	TIGD3
	ZNF689
	CLTRN
	PYGO1
	PI16
	RSPO3
	ACTA2
	PLAC8
	TRMT10C
	RIPOR2
	KCTD21
	LTK
	COL8A2
	CRIP3
	WNT5B
	ZNFX1
	GBP5
	SEMA6B
	IFNB1
	PEX5L
	DHX58
	LPAR1
	IFITM1
	ZSCAN20
	THAP6
	TMTC1
	FBXO39
	ETV1
	PARP9
	C1orf116
	HSD17B14
	ZNF845
	FAM3D
	SLC38A7
	FJX1
	ZKSCAN2
	SLCO4C1
	CD274
	ZNF658
	CAAP1
	PHF11
	ZNF776
	EHHADH
	HSPB9
	TYMP
	GPR75
	CPLANE2
	IL7
	WDR73
	HCAR1
	CACNA1I
	CH25H
	IFI44
	ZNF200
	CYP2R1
	S1PR3
	RFPL1
	IFIT3
	BNIP5
	PDE3B
	ZNF304
	CBFA2T3
	POLR3B
	CDC25A

[truncated: 6 more sheets: Table S11 Overlap A, B, C, Table S12 GOIs (18), Table S13 EGRs, Table S14 Hallmark cytokines, Table S15 Hallmark TFs, Table S16 ]
